# Supplementary material for: 2-(4-Chloro­phen­yl)-2,3-di­hydro­quinolin-4(1H)-one
Source: Acta Crystallogr Sect E Struct Rep Online. 2014 Jan 25;70(Pt 2):o202–3. doi: 10.1107/S1600536814001548 (PMC3998350; doi:10.1107/S1600536814001548)
Supplement: Supplementary file 1 [file e-70-0o202-sup1.cif]

##############################################################################
#                                                                            #
# This CIF contains the data in a paper accepted for publication in          #
# Acta Crystallographica Section E. It conforms to the requirements of       #
# Notes for Authors for Acta Crystallographica Section E, and has been       #
# peer reviewed under the auspices of the IUCr Commission on Journals.       #
#                                                                            #
# Full details of the Crystallographic Information File format               #
# are given in the paper "The Crystallographic Information File (CIF):       #
# a New Standard Archive File for Crystallography" by S. R. Hall, F. H.      #
# Allen and I. D. Brown [Acta Cryst. (1991), A47, 655-685].                  #
#                                                                            #
# The current version of the core CIF dictionary is obtainable from          #
# ftp://ftp.iucr.org/pub/cif_core.dic.                                       #
#                                                                            #
# Software is freely available for graphical display of the structure(s)     #
# in this CIF. For information consult the CIF software page                 #
# http://www.iucr.org/resources/cif/software.                                #
#                                                                            #
# This file may be used for bona fide research purposes within the           #
# scientific community so long as proper attribution is given to the journal # 
# article from which it was obtained.                                        #
#                                                                            #
##############################################################################
data_I
_database_code_depnum_ccdc_archive 'CCDC 982789'
_audit_creation_method     'WinGX routine CIF_UPDATE'
_audit_conform_dict_name     cif_core.dic
_audit_conform_dict_version     2.3
_journal_date_recd_electronic     2014-01-17
_journal_date_accepted     2014-01-22
_journal_name_full     'Acta Crystallographica, Section E'
_journal_year     2014
_journal_volume     70
_journal_issue      2
_journal_page_first     o202
_journal_page_last     o203
_journal_paper_category     QO
_journal_paper_doi     10.1107/S1600536814001548
_journal_coeditor_code     TK5289
_publ_contact_author_name     'Sofiane, Bouacida '
_publ_contact_author_address
;
Unit\'e de recherche de CHimie de l'Environnement
et Mol\'eculaire Structurale,
CHEMS, Universit\'e Constantine 1
25000 Algeria
;
_publ_contact_author_email     bouacida_sofiane@yahoo.fr
_publ_contact_author_fax     '00 (213) 31 81 88 16'
_publ_contact_author_phone     '00 (213) 74 45 27 14'
_publ_section_title
;
2-(4-Chlorophenyl)-2,3-dihydroquinolin-4(1<i>H</i>)-one
;
loop_
    _publ_author_name
    _publ_author_footnote
    _publ_author_address
    'Chelghoum, Meryem'
;
;
;
Laboratoire des Produits Naturels
d'Origine V\'eg\'etale et de Synth\`ese Organique
PHYSYNOR Universit\'e Constantine 1
25000 Constantine
Algeria
;
    'Bouraiou, Abdelmalek '
;
;
;
Laboratoire des Produits Naturels
d'Origine V\'eg\'etale et de Synth\`ese Organique
PHYSYNOR Universit\'e Constantine 1
25000 Constantine
Algeria
;
    'Bouacida, Sofiane' .
;
Unit\'e de Recherche de Chemie de l'Environnement et Mol\'eculaire Structurale,
CHEMS, Universit\'e Constantine 1
25000 Algeria
D\'epartement Sciences de la Mati\`ere,
Facult\'e des Sciences Exactes et Sciences de la Nature et de la Vie,
Universit\'e Oum El Bouaghi
04000 Oum El Bouaghi,
Algeria
;
    'Bahnous, Mebarek'
;
;
;
Laboratoire des Produits Naturels
d'Origine V\'eg\'etale et de Synth\`ese Organique
PHYSYNOR Universit\'e Constantine 1
25000 Constantine
Algeria
;
    'Belfaitah, Ali'
;
;
;
Laboratoire des Produits Naturels
d'Origine V\'eg\'etale et de Synth\`ese Organique
PHYSYNOR Universit\'e Constantine 1
25000 Constantine
Algeria
;
_chemical_name_systematic
;
2-(4-Chlorophenyl)-2,3-dihydroquinolin-4(1<i>H</i>)-one
;
_chemical_formula_moiety     'C15 H12 Cl N O'
_chemical_formula_sum     'C15 H12 Cl N O'
_chemical_formula_iupac     'C15 H12 Cl N O'
_chemical_formula_weight     257.71
_symmetry_cell_setting     monoclinic
_symmetry_space_group_name_H-M     'C 2/c'
_symmetry_space_group_name_Hall     '-C 2yc'
loop_
    _space_group_symop_operation_xyz
    'x, y, z'
    '-x, y, -z+1/2'
    'x+1/2, y+1/2, z'
    '-x+1/2, y+1/2, -z+1/2'
    '-x, -y, -z'
    'x, -y, z-1/2'
    '-x+1/2, -y+1/2, -z'
    'x+1/2, -y+1/2, z-1/2'
_cell_length_a     17.703(2)
_cell_length_b     10.7537(17)
_cell_length_c     13.658(2)
_cell_angle_alpha     90
_cell_angle_beta     105.486(6)
_cell_angle_gamma     90
_cell_volume     2505.8(6)
_cell_formula_units_Z     8
_cell_measurement_reflns_used     5286
_cell_measurement_theta_min     2.39
_cell_measurement_theta_max     27.18
_cell_measurement_temperature     150(2)
_exptl_crystal_description     prism
_exptl_crystal_colour     colourless
_exptl_crystal_size_max     0.17
_exptl_crystal_size_mid     0.12
_exptl_crystal_size_min     0.06
_exptl_crystal_density_diffrn     1.366
_exptl_crystal_density_method     'not measured'
_exptl_crystal_F_000     1072
_exptl_absorpt_coefficient_mu     0.291
_exptl_absorpt_correction_type     multi-scan
_exptl_absorpt_process_details
;
(SADABS; Sheldrick, 2002)
;
_exptl_absorpt_correction_T_min     0.932
_exptl_absorpt_correction_T_max     0.983
_exptl_special_details     ?
_diffrn_ambient_temperature     150(2)
_diffrn_radiation_type     MoK\a
_diffrn_radiation_wavelength     0.71073
_diffrn_radiation_monochromator     graphite
_diffrn_measurement_device_type     'Bruker APEXII'
_diffrn_measurement_method     'CCD rotation images, thin slices'
_diffrn_reflns_number     15688
_diffrn_reflns_av_R_equivalents     0.037
_diffrn_reflns_theta_min     2.53
_diffrn_reflns_theta_max     27.46
_diffrn_reflns_theta_full     27.46
_diffrn_measured_fraction_theta_max     0.997
_diffrn_measured_fraction_theta_full     0.997
_diffrn_reflns_limit_h_min     -22
_diffrn_reflns_limit_h_max     21
_diffrn_reflns_limit_k_min     -13
_diffrn_reflns_limit_k_max     13
_diffrn_reflns_limit_l_min     -16
_diffrn_reflns_limit_l_max     17
_refine_special_details
;
Refinement of <i>F</i>^2^ against ALL reflections. The weighted <i>R</i>-factor
<i>wR</i> and goodness of fit <i>S</i> are based on <i>F</i>^2^, conventional
<i>R</i>-factors <i>R</i> are based on <i>F</i>, with <i>F</i> set to zero for
negative <i>F</i>^2^. The threshold expression of <i>F</i>^2^ >
\s(<i>F</i>^2^) is used only for calculating <i>R</i>-factors(gt) <i>etc</i>.
and is not relevant to the choice of reflections for refinement.
<i>R</i>-factors based on <i>F</i>^2^ are statistically about twice as large
as those based on <i>F</i>, and <i>R</i>- factors based on ALL data will be
even larger.
;
_reflns_number_total     2852
_reflns_number_gt     2314
_reflns_threshold_expression     I>2\s(I)
_refine_ls_structure_factor_coef     Fsqd
_refine_ls_matrix_type     full
_refine_ls_R_factor_all     0.057
_refine_ls_R_factor_gt     0.0449
_refine_ls_wR_factor_gt     0.1017
_refine_ls_wR_factor_ref     0.1073
_refine_ls_goodness_of_fit_ref     1.075
_refine_ls_restrained_S_all     1.075
_refine_ls_number_reflns     2852
_refine_ls_number_parameters     166
_refine_ls_number_restraints     0
_refine_ls_hydrogen_treatment     mixed
_refine_ls_weighting_scheme     calc
_refine_ls_weighting_details
         'calc w=1/[\s^2^(Fo^2^)+(0.0328P)^2^+4.0966P] where P=(Fo^2^+2Fc^2^)/3'
_atom_sites_solution_hydrogens     geom
_atom_sites_solution_primary     direct
_atom_sites_solution_secondary     difmap
_refine_ls_shift/su_max     0.001
_refine_ls_shift/su_mean     0
_refine_diff_density_max     0.527
_refine_diff_density_min     -0.387
_refine_ls_extinction_method     none
loop_
    _atom_type_symbol
    _atom_type_description
    _atom_type_scat_dispersion_real
    _atom_type_scat_dispersion_imag
    _atom_type_scat_source
    C C 0.0033 0.0016 'International Tables Vol C Tables 4.2.6.8 and 6.1.1.4'
    H H 0 0 'International Tables Vol C Tables 4.2.6.8 and 6.1.1.4'
    N N 0.0061 0.0033 'International Tables Vol C Tables 4.2.6.8 and 6.1.1.4'
    O O 0.0106 0.006 'International Tables Vol C Tables 4.2.6.8 and 6.1.1.4'
    Cl Cl 0.1484 0.1585 'International Tables Vol C Tables 4.2.6.8 and 6.1.1.4'
_computing_data_collection     'SMART (Bruker, 2001)'
_computing_cell_refinement     'SAINT (Bruker, 2001)'
_computing_data_reduction     'SAINT (Bruker, 2001)'
_computing_structure_solution     'SIR2002 (Burla <i>et al.</i>, 2005)'
_computing_structure_refinement     'SHELXL97 (Sheldrick, 2008)'
_computing_molecular_graphics
;
ORTEP-3 for Windows (Farrugia, 2012) and
DIAMOND (Brandenburg & Berndt, 2001)
;
_computing_publication_material
;
WinGX (Farrugia, 2012)
;
loop_
    _atom_site_type_symbol
    _atom_site_label
    _atom_site_fract_x
    _atom_site_fract_y
    _atom_site_fract_z
    _atom_site_U_iso_or_equiv
    _atom_site_adp_type
    _atom_site_calc_flag
    _atom_site_refinement_flags
    _atom_site_occupancy
    _atom_site_symmetry_multiplicity
    _atom_site_disorder_assembly
    _atom_site_disorder_group
    C C1 0.14660(10) 1.07351(16) 0.61189(13) 0.0207(4) Uani d . 1 1 . .
    C C2 0.17699(11) 1.17882(17) 0.57430(14) 0.0245(4) Uani d . 1 1 . .
    H H2 0.1876 1.1752 0.5112 0.029 Uiso calc R 1 1 . .
    C C3 0.19115(11) 1.28710(18) 0.63005(15) 0.0281(4) Uani d . 1 1 . .
    H H3 0.2118 1.3555 0.6044 0.034 Uiso calc R 1 1 . .
    C C4 0.17487(12) 1.29588(18) 0.72502(15) 0.0307(4) Uani d . 1 1 . .
    H H4 0.1839 1.3697 0.7618 0.037 Uiso calc R 1 1 . .
    C C5 0.14538(11) 1.19394(18) 0.76280(14) 0.0283(4) Uani d . 1 1 . .
    H H5 0.1343 1.1994 0.8255 0.034 Uiso calc R 1 1 . .
    C C6 0.13150(10) 1.08117(16) 0.70848(13) 0.0225(4) Uani d . 1 1 . .
    C C7 0.10478(11) 0.97037(18) 0.75251(13) 0.0271(4) Uani d . 1 1 . .
    C C8 0.09756(12) 0.85216(18) 0.69154(13) 0.0282(4) Uani d . 1 1 . .
    H H8A 0.0563 0.8016 0.7056 0.034 Uiso calc R 1 1 . .
    H H8B 0.1462 0.806 0.7138 0.034 Uiso calc R 1 1 . .
    C C9 0.07953(11) 0.87276(17) 0.57716(13) 0.0256(4) Uani d . 1 1 . .
    H H9 0.0258 0.904 0.5523 0.031 Uiso calc R 1 1 . .
    C C10 0.08698(11) 0.75256(16) 0.52145(13) 0.0241(4) Uani d . 1 1 . .
    C C11 0.02108(12) 0.69804(18) 0.45834(15) 0.0315(4) Uani d . 1 1 . .
    H H11 -0.0276 0.7351 0.4508 0.038 Uiso calc R 1 1 . .
    C C12 0.02618(12) 0.58890(19) 0.40597(16) 0.0329(5) Uani d . 1 1 . .
    H H12 -0.0186 0.5527 0.364 0.04 Uiso calc R 1 1 . .
    C C13 0.09869(11) 0.53526(16) 0.41728(14) 0.0264(4) Uani d . 1 1 . .
    C C14 0.16620(11) 0.58739(18) 0.47938(14) 0.0277(4) Uani d . 1 1 . .
    H H14 0.2148 0.5505 0.4858 0.033 Uiso calc R 1 1 . .
    C C15 0.15978(11) 0.69599(18) 0.53192(14) 0.0274(4) Uani d . 1 1 . .
    H H15 0.2045 0.7314 0.5746 0.033 Uiso calc R 1 1 . .
    N N1 0.13339(9) 0.96526(14) 0.55585(11) 0.0224(3) Uani d . 1 1 . .
    H H1N 0.1307(12) 0.9735(19) 0.4941(16) 0.027 Uiso d . 1 1 . .
    O O1 0.09352(10) 0.96926(14) 0.83773(10) 0.0422(4) Uani d . 1 1 . .
    Cl Cl1 0.10656(4) 0.39956(5) 0.35097(4) 0.04532(18) Uani d . 1 1 . .
loop_
    _atom_site_aniso_label
    _atom_site_aniso_U_11
    _atom_site_aniso_U_22
    _atom_site_aniso_U_33
    _atom_site_aniso_U_12
    _atom_site_aniso_U_13
    _atom_site_aniso_U_23
    C1 0.0211(8) 0.0223(9) 0.0191(8) 0.0041(7) 0.0061(7) 0.0013(7)
    C2 0.0264(9) 0.0259(9) 0.0238(9) 0.0020(7) 0.0112(7) 0.0023(7)
    C3 0.0274(10) 0.0244(9) 0.0338(10) -0.0023(8) 0.0103(8) 0.0022(8)
    C4 0.0348(11) 0.0257(10) 0.0300(10) -0.0025(8) 0.0060(8) -0.0080(8)
    C5 0.0340(11) 0.0308(10) 0.0197(9) -0.0009(8) 0.0068(8) -0.0045(7)
    C6 0.0258(9) 0.0243(9) 0.0168(8) 0.0013(7) 0.0048(7) -0.0003(7)
    C7 0.0368(11) 0.0291(10) 0.0161(8) -0.0002(8) 0.0083(7) 0.0010(7)
    C8 0.0415(11) 0.0256(9) 0.0203(9) -0.0012(8) 0.0133(8) 0.0025(7)
    C9 0.0315(10) 0.0250(9) 0.0224(9) 0.0014(7) 0.0106(7) 0.0013(7)
    C10 0.0345(10) 0.0206(9) 0.0210(8) 0.0002(7) 0.0142(7) 0.0013(7)
    C11 0.0282(10) 0.0289(10) 0.0377(11) 0.0059(8) 0.0092(8) -0.0023(8)
    C12 0.0286(10) 0.0291(10) 0.0370(11) 0.0013(8) 0.0017(8) -0.0054(8)
    C13 0.0367(10) 0.0182(9) 0.0253(9) 0.0036(7) 0.0098(8) -0.0026(7)
    C14 0.0260(9) 0.0271(10) 0.0305(10) 0.0054(8) 0.0085(8) 0.0040(8)
    C15 0.0272(10) 0.0296(10) 0.0244(9) -0.0061(8) 0.0049(7) -0.0003(7)
    N1 0.0332(8) 0.0215(8) 0.0154(7) 0.0008(6) 0.0118(6) 0.0012(6)
    O1 0.0737(11) 0.0384(8) 0.0198(7) -0.0086(8) 0.0219(7) -0.0018(6)
    Cl1 0.0608(4) 0.0271(3) 0.0468(3) 0.0075(2) 0.0122(3) -0.0135(2)
_geom_special_details
;
All e.s.d.'s (except the e.s.d. in the dihedral angle between two l.s. planes)
are estimated using the full covariance matrix. The cell e.s.d.'s are taken
into account individually in the estimation of e.s.d.'s in distances, angles
and torsion angles; correlations between e.s.d.'s in cell parameters are only
used when they are defined by crystal symmetry. An approximate (isotropic)
treatment of cell e.s.d.'s is used for estimating e.s.d.'s involving l.s.
planes.
;
loop_
    _geom_bond_atom_site_label_1
    _geom_bond_atom_site_label_2
    _geom_bond_site_symmetry_2
    _geom_bond_distance
    _geom_bond_publ_flag
    C1 N1 . 1.378(2) ?
    C1 C2 . 1.408(2) ?
    C1 C6 . 1.417(2) ?
    C2 C3 . 1.377(3) ?
    C2 H2 . 0.93 ?
    C3 C4 . 1.405(3) ?
    C3 H3 . 0.93 ?
    C4 C5 . 1.373(3) ?
    C4 H4 . 0.93 ?
    C5 C6 . 1.409(2) ?
    C5 H5 . 0.93 ?
    C6 C7 . 1.469(3) ?
    C7 O1 . 1.232(2) ?
    C7 C8 . 1.506(3) ?
    C8 C9 . 1.525(2) ?
    C8 H8A . 0.97 ?
    C8 H8B . 0.97 ?
    C9 N1 . 1.460(2) ?
    C9 C10 . 1.523(2) ?
    C9 H9 . 0.98 ?
    C10 C11 . 1.382(3) ?
    C10 C15 . 1.398(3) ?
    C11 C12 . 1.390(3) ?
    C11 H11 . 0.93 ?
    C12 C13 . 1.378(3) ?
    C12 H12 . 0.93 ?
    C13 C14 . 1.386(3) ?
    C13 Cl1 . 1.7425(18) ?
    C14 C15 . 1.391(3) ?
    C14 H14 . 0.93 ?
    C15 H15 . 0.93 ?
    N1 H1N . 0.84(2) ?
loop_
    _geom_angle_atom_site_label_1
    _geom_angle_atom_site_label_2
    _geom_angle_atom_site_label_3
    _geom_angle_site_symmetry_1
    _geom_angle_site_symmetry_3
    _geom_angle
    _geom_angle_publ_flag
    N1 C1 C2 . . 120.10(15) ?
    N1 C1 C6 . . 121.33(15) ?
    C2 C1 C6 . . 118.56(16) ?
    C3 C2 C1 . . 120.62(16) ?
    C3 C2 H2 . . 119.7 ?
    C1 C2 H2 . . 119.7 ?
    C2 C3 C4 . . 121.02(17) ?
    C2 C3 H3 . . 119.5 ?
    C4 C3 H3 . . 119.5 ?
    C5 C4 C3 . . 119.06(17) ?
    C5 C4 H4 . . 120.5 ?
    C3 C4 H4 . . 120.5 ?
    C4 C5 C6 . . 121.32(17) ?
    C4 C5 H5 . . 119.3 ?
    C6 C5 H5 . . 119.3 ?
    C5 C6 C1 . . 119.40(16) ?
    C5 C6 C7 . . 120.84(16) ?
    C1 C6 C7 . . 119.71(16) ?
    O1 C7 C6 . . 123.07(17) ?
    O1 C7 C8 . . 120.19(17) ?
    C6 C7 C8 . . 116.57(15) ?
    C7 C8 C9 . . 114.05(15) ?
    C7 C8 H8A . . 108.7 ?
    C9 C8 H8A . . 108.7 ?
    C7 C8 H8B . . 108.7 ?
    C9 C8 H8B . . 108.7 ?
    H8A C8 H8B . . 107.6 ?
    N1 C9 C10 . . 109.29(14) ?
    N1 C9 C8 . . 109.52(15) ?
    C10 C9 C8 . . 111.48(15) ?
    N1 C9 H9 . . 108.8 ?
    C10 C9 H9 . . 108.8 ?
    C8 C9 H9 . . 108.8 ?
    C11 C10 C15 . . 118.75(17) ?
    C11 C10 C9 . . 120.02(17) ?
    C15 C10 C9 . . 121.23(17) ?
    C10 C11 C12 . . 121.28(18) ?
    C10 C11 H11 . . 119.4 ?
    C12 C11 H11 . . 119.4 ?
    C13 C12 C11 . . 118.85(18) ?
    C13 C12 H12 . . 120.6 ?
    C11 C12 H12 . . 120.6 ?
    C12 C13 C14 . . 121.64(17) ?
    C12 C13 Cl1 . . 119.59(15) ?
    C14 C13 Cl1 . . 118.77(15) ?
    C13 C14 C15 . . 118.64(17) ?
    C13 C14 H14 . . 120.7 ?
    C15 C14 H14 . . 120.7 ?
    C14 C15 C10 . . 120.85(17) ?
    C14 C15 H15 . . 119.6 ?
    C10 C15 H15 . . 119.6 ?
    C1 N1 C9 . . 119.19(14) ?
    C1 N1 H1N . . 115.2(15) ?
    C9 N1 H1N . . 114.2(14) ?
loop_
    _geom_torsion_atom_site_label_1
    _geom_torsion_atom_site_label_2
    _geom_torsion_atom_site_label_3
    _geom_torsion_atom_site_label_4
    _geom_torsion_site_symmetry_1
    _geom_torsion_site_symmetry_2
    _geom_torsion_site_symmetry_3
    _geom_torsion_site_symmetry_4
    _geom_torsion
    _geom_torsion_publ_flag
    N1 C1 C2 C3 . . . . -179.37(16) ?
    C6 C1 C2 C3 . . . . -0.5(3) ?
    C1 C2 C3 C4 . . . . -0.7(3) ?
    C2 C3 C4 C5 . . . . 0.9(3) ?
    C3 C4 C5 C6 . . . . 0.2(3) ?
    C4 C5 C6 C1 . . . . -1.4(3) ?
    C4 C5 C6 C7 . . . . 176.00(18) ?
    N1 C1 C6 C5 . . . . -179.59(16) ?
    C2 C1 C6 C5 . . . . 1.5(3) ?
    N1 C1 C6 C7 . . . . 3.0(3) ?
    C2 C1 C6 C7 . . . . -175.94(16) ?
    C5 C6 C7 O1 . . . . -0.3(3) ?
    C1 C6 C7 O1 . . . . 177.09(18) ?
    C5 C6 C7 C8 . . . . -175.52(17) ?
    C1 C6 C7 C8 . . . . 1.9(3) ?
    O1 C7 C8 C9 . . . . 156.11(19) ?
    C6 C7 C8 C9 . . . . -28.6(2) ?
    C7 C8 C9 N1 . . . . 49.0(2) ?
    C7 C8 C9 C10 . . . . 170.10(16) ?
    N1 C9 C10 C11 . . . . -126.55(18) ?
    C8 C9 C10 C11 . . . . 112.2(2) ?
    N1 C9 C10 C15 . . . . 52.8(2) ?
    C8 C9 C10 C15 . . . . -68.4(2) ?
    C15 C10 C11 C12 . . . . 0.1(3) ?
    C9 C10 C11 C12 . . . . 179.52(18) ?
    C10 C11 C12 C13 . . . . -0.4(3) ?
    C11 C12 C13 C14 . . . . 0.0(3) ?
    C11 C12 C13 Cl1 . . . . -179.13(15) ?
    C12 C13 C14 C15 . . . . 0.6(3) ?
    Cl1 C13 C14 C15 . . . . 179.75(14) ?
    C13 C14 C15 C10 . . . . -0.8(3) ?
    C11 C10 C15 C14 . . . . 0.5(3) ?
    C9 C10 C15 C14 . . . . -178.88(16) ?
    C2 C1 N1 C9 . . . . -159.94(16) ?
    C6 C1 N1 C9 . . . . 21.2(2) ?
    C10 C9 N1 C1 . . . . -168.81(15) ?
    C8 C9 N1 C1 . . . . -46.4(2) ?
loop_
    _geom_hbond_atom_site_label_D
    _geom_hbond_atom_site_label_H
    _geom_hbond_atom_site_label_A
    _geom_hbond_site_symmetry_A
    _geom_hbond_distance_DH
    _geom_hbond_distance_HA
    _geom_hbond_distance_DA
    _geom_hbond_angle_DHA
    _geom_hbond_publ_flag
    N1 H1N O1 6_575 0.84(2) 2.15(2) 2.957(2) 162(2) yes
    C5 H5 Cg3 4_575 0.93 2.83 3.641(2) 146 yes
    C11 H11 Cg2 3_576 0.93 2.63 3.465(2) 149 yes
_iucr_refine_instructions_details
;
TITL import in C 2/c
CELL  0.71073  17.7033  10.7537  13.6582   90.000  105.486   90.000
ZERR     8.00   0.0024   0.0017   0.0021    0.000    0.006    0.000
LATT   7
SYMM  - X,   Y, 1/2 - Z
SFAC  C    H    N    O    CL
UNIT  120  96   8    8    8
MERG   2
OMIT     1   1   0
FMAP   2
PLAN   25
ACTA
BOND   $H
CONF
L.S.   4
WGHT    0.032800    4.096600
FVAR       0.24556
C1    1    0.146601    1.073507    0.611886    11.00000    0.02112    0.02233 =
         0.01912    0.00135    0.00606    0.00408
C2    1    0.176993    1.178824    0.574305    11.00000    0.02636    0.02593 =
         0.02381    0.00228    0.01121    0.00204
AFIX  43
H2    2    0.187605    1.175217    0.511249    11.00000   -1.20000
AFIX   0
C3    1    0.191148    1.287104    0.630047    11.00000    0.02741    0.02443 =
         0.03380    0.00216    0.01027   -0.00226
AFIX  43
H3    2    0.211800    1.355475    0.604435    11.00000   -1.20000
AFIX   0
C4    1    0.174869    1.295877    0.725021    11.00000    0.03476    0.02572 =
         0.02996   -0.00805    0.00599   -0.00253
AFIX  43
H4    2    0.183944    1.369702    0.761767    11.00000   -1.20000
AFIX   0
C5    1    0.145379    1.193940    0.762804    11.00000    0.03401    0.03084 =
         0.01973   -0.00453    0.00679   -0.00090
AFIX  43
H5    2    0.134344    1.199442    0.825525    11.00000   -1.20000
AFIX   0
C6    1    0.131499    1.081174    0.708478    11.00000    0.02582    0.02434 =
         0.01682   -0.00026    0.00478    0.00127
C7    1    0.104780    0.970365    0.752514    11.00000    0.03681    0.02914 =
         0.01610    0.00105    0.00830   -0.00017
C8    1    0.097564    0.852164    0.691535    11.00000    0.04153    0.02564 =
         0.02033    0.00252    0.01333   -0.00116
AFIX  23
H8A   2    0.056315    0.801562    0.705573    11.00000   -1.20000
H8B   2    0.146214    0.805998    0.713821    11.00000   -1.20000
AFIX   0
C9    1    0.079534    0.872759    0.577165    11.00000    0.03146    0.02496 =
         0.02237    0.00127    0.01056    0.00141
AFIX  13
H9    2    0.025797    0.903961    0.552312    11.00000   -1.20000
AFIX   0
C10   1    0.086975    0.752559    0.521446    11.00000    0.03452    0.02059 =
         0.02105    0.00125    0.01422    0.00023
C11   1    0.021084    0.698044    0.458337    11.00000    0.02817    0.02893 =
         0.03774   -0.00232    0.00925    0.00591
AFIX  43
H11   2   -0.027603    0.735113    0.450766    11.00000   -1.20000
AFIX   0
C12   1    0.026180    0.588901    0.405974    11.00000    0.02861    0.02913 =
         0.03698   -0.00538    0.00169    0.00131
AFIX  43
H12   2   -0.018571    0.552706    0.364037    11.00000   -1.20000
AFIX   0
C13   1    0.098687    0.535256    0.417277    11.00000    0.03665    0.01816 =
         0.02531   -0.00256    0.00984    0.00360
C14   1    0.166200    0.587392    0.479382    11.00000    0.02601    0.02707 =
         0.03050    0.00403    0.00850    0.00537
AFIX  43
H14   2    0.214803    0.550529    0.485800    11.00000   -1.20000
AFIX   0
C15   1    0.159777    0.695995    0.531925    11.00000    0.02716    0.02959 =
         0.02443   -0.00030    0.00495   -0.00609
AFIX  43
H15   2    0.204502    0.731406    0.574568    11.00000   -1.20000
AFIX   0
N1    3    0.133391    0.965258    0.555847    11.00000    0.03318    0.02150 =
         0.01544    0.00118    0.01177    0.00082
AFIX   2
H1N   2    0.130705    0.973539    0.494058    11.00000   -1.20000
AFIX   0
O1    4    0.093516    0.969261    0.837728    11.00000    0.07374    0.03844 =
         0.01976   -0.00184    0.02191   -0.00858
CL1   5    0.106557    0.399558    0.350967    11.00000    0.06081    0.02714 =
         0.04676   -0.01346    0.01222    0.00751
HKLF 4
REM  import in C 2/c
REM R1 =  0.0449 for   2314 Fo > 4sig(Fo)  and  0.0570 for all   2852 data
REM    166 parameters refined using      0 restraints
END
WGHT      0.0324      4.1333
REM Highest difference peak  0.527,  deepest hole -0.387,  1-sigma level  0.049
Q1    1   0.1306  0.8431  0.6176  11.00000  0.05    0.53
Q2    1   0.0587  0.4176  0.3270  11.00000  0.05    0.35
Q3    1   0.0528  0.8791  0.6618  11.00000  0.05    0.32
Q4    1   0.1172  0.7121  0.5530  11.00000  0.05    0.29
Q5    1   0.0534  0.7025  0.5098  11.00000  0.05    0.27
Q6    1   0.1372  0.9813  0.8450  11.00000  0.05    0.25
Q7    1   0.1345  1.0740  0.6570  11.00000  0.05    0.25
Q8    1   0.1291  1.0292  0.7382  11.00000  0.05    0.25
Q9    1   0.1029  0.9125  0.7185  11.00000  0.05    0.24
Q10   1   0.1467  1.1249  0.7399  11.00000  0.05    0.22
Q11   1   0.0804  0.7990  0.5478  11.00000  0.05    0.22
Q12   1   0.1491  1.1358  0.5898  11.00000  0.05    0.21
Q13   1   0.0276  0.6381  0.4384  11.00000  0.05    0.21
Q14   1   0.1243  0.5747  0.4532  11.00000  0.05    0.20
Q15   1   0.1689  0.6201  0.5299  11.00000  0.05    0.18
Q16   1   0.0608  0.5535  0.4337  11.00000  0.05    0.18
Q17   1   0.1738  1.2899  0.6718  11.00000  0.05    0.17
Q18   1   0.1821  1.1040  0.6090  11.00000  0.05    0.17
Q19   1   0.1696  1.2483  0.5962  11.00000  0.05    0.16
Q20   1   0.1339  1.0289  0.5785  11.00000  0.05    0.15
Q21   1  -0.0077  0.5751  0.3142  11.00000  0.05    0.15
Q22   1   0.1909  1.2222  0.6104  11.00000  0.05    0.15
Q23   1   0.0685  0.5919  0.3922  11.00000  0.05    0.14
Q24   1   0.0714  1.0001  0.8162  11.00000  0.05    0.13
Q25   1  -0.0523  0.7588  0.4017  11.00000  0.05    0.13
;
