# Supplementary material for: 2-(4-Chloro­phen­yl)-2,3-di­hydro­quinolin-4(1H)-one
Source: Acta Crystallogr Sect E Struct Rep Online. 2014 Jan 25;70(Pt 2):o202–3. doi: 10.1107/S1600536814001548 (PMC3998350; doi:10.1107/S1600536814001548)
Supplement: Supplementary file 2 [file e-70-0o202-Isup2.hkl]

#
# h,k,l, Fc-squared, Fo-squared, sigma(Fo-squared) and status flag
#
data_I
_shelx_title ' import in C 2/c'
_shelx_refln_list_code          4
_shelx_F_calc_maximum      401.21
_exptl_crystal_F_000      1072.00
_reflns_d_resolution_high  0.7707
 
loop_
 _symmetry_equiv_pos_as_xyz
 'x, y, z'
 '-x, y, -z+1/2'
 'x+1/2, y+1/2, z'
 '-x+1/2, y+1/2, -z+1/2'
 '-x, -y, -z'
 'x, -y, z-1/2'
 '-x+1/2, -y+1/2, -z'
 'x+1/2, -y+1/2, z-1/2'
 
_cell_length_a    17.7033
_cell_length_b    10.7537
_cell_length_c    13.6582
_cell_angle_alpha  90.000
_cell_angle_beta  105.486
_cell_angle_gamma  90.000
 
_shelx_F_squared_multiplier     1.000
 
loop_
 _refln_index_h
 _refln_index_k
 _refln_index_l
 _refln_F_squared_calc
 _refln_F_squared_meas
 _refln_F_squared_sigma
 _refln_observed_status
   4   0   0   160970.69   156106.80   3562.02 o
   6   0   0      626.50      784.49     21.35 o
   8   0   0     2429.42     2347.97     39.14 o
  10   0   0     5872.53     5504.24     84.32 o
  12   0   0     1621.82     1582.99     39.34 o
  14   0   0     2237.53     2229.11     48.74 o
  16   0   0     1672.24     1498.14     46.42 o
  18   0   0      255.02      186.64     49.25 o
  20   0   0        0.30        2.14     39.88 o
  22   0   0       16.98        8.46     25.04 o
   3   1   0     6874.13     7222.79     71.40 o
   5   1   0    10936.11    11138.03     97.00 o
   7   1   0      681.03      884.54     10.51 o
   9   1   0       67.18       42.55      4.11 o
  11   1   0     1694.54     1609.75     23.64 o
  13   1   0      982.00     1086.38     19.44 o
  15   1   0     2360.76     2361.83     37.26 o
  17   1   0      205.23      256.58     17.14 o
  19   1   0      406.03      440.05     26.93 o
  21   1   0      342.91      303.55     29.81 o
   0   2   0      991.96     1032.51     18.26 o
   2   2   0     5465.33     5497.66     50.72 o
   4   2   0    14143.65    14157.10    139.03 o
   6   2   0    11649.42    11493.97    105.01 o
   8   2   0    10872.72    11350.47    101.10 o
  10   2   0      472.25      508.57     10.25 o
  12   2   0     1163.04     1215.23     26.21 o
  14   2   0        4.35       30.67      5.89 o
  16   2   0       36.19       54.09      9.19 o
  18   2   0       66.24       72.12     14.11 o
  20   2   0       87.98       69.44     17.45 o
   1   3   0     4372.44     4248.90     42.79 o
   3   3   0     1463.77     1298.76     15.63 o
   5   3   0       82.86      135.58      5.17 o
   7   3   0     1056.06     1068.65     16.35 o
   9   3   0      571.02      536.85      9.76 o
  11   3   0        0.54        3.73      3.27 o
  13   3   0      411.84      469.68     13.66 o
  15   3   0       44.19       41.38      7.59 o
  17   3   0       12.58        3.93      9.64 o
  19   3   0        4.15        3.57     11.31 o
  21   3   0       50.43       45.01     17.94 o
   0   4   0      300.97      302.42     11.70 o
   2   4   0      343.57      326.91      8.13 o
   4   4   0      170.77      137.03      6.41 o
   6   4   0       95.64       59.56      4.36 o
   8   4   0      221.51      224.56      9.07 o
  10   4   0       30.27       30.50      4.83 o
  12   4   0        0.17       11.07      4.30 o
  14   4   0      207.28      219.98     17.76 o
  16   4   0       35.94       29.77     10.16 o
  18   4   0      162.07      204.36     19.77 o
  20   4   0       28.35       35.81     15.43 o
   1   5   0     3750.36     3609.26     39.73 o
   3   5   0      883.28      835.94     15.37 o
   5   5   0     8322.81     8159.95    108.56 o
   7   5   0       11.26       21.84      5.05 o
   9   5   0     2370.41     2382.19     32.95 o
  11   5   0       71.91       94.55      6.57 o
  13   5   0      626.81      550.04     14.12 o
  15   5   0      792.49      789.71     23.87 o
  17   5   0      108.80      110.08     16.14 o
  19   5   0      243.48      219.74     23.40 o
   0   6   0     3430.27     3560.74     78.40 o
   2   6   0      499.11      555.04     13.95 o
   4   6   0      997.99      905.96     29.86 o
   6   6   0       87.11       99.42      6.57 o
   8   6   0     1122.73     1011.01     21.45 o
  10   6   0       20.18       21.80      5.80 o
  12   6   0      321.97      292.72     12.91 o
  14   6   0       12.89       25.64      9.74 o
  16   6   0       46.73       18.22      9.94 o
  18   6   0       30.46        8.90     12.09 o
   1   7   0     3519.37     3793.17     55.46 o
   3   7   0       42.61       57.61      7.07 o
   5   7   0      140.52      136.51     10.42 o
   7   7   0      615.31      600.76     16.79 o
   9   7   0        3.94       65.54      8.52 o
  11   7   0     2517.01     2299.56     43.56 o
  13   7   0      266.37      319.98     14.46 o
  15   7   0     1016.19      827.93     29.08 o
  17   7   0       36.86       48.09     14.42 o
  19   7   0        0.02        7.67     15.16 o
   0   8   0     1591.83     1527.32     64.96 o
   2   8   0     1086.25     1105.95     26.76 o
   4   8   0       26.13       68.01      8.40 o
   6   8   0     8229.39     8009.28    110.14 o
   8   8   0      106.08      142.75     12.88 o
  10   8   0     1822.14     1858.94     43.24 o
  12   8   0       53.16       56.34     14.11 o
  14   8   0        2.37       16.52     13.61 o
  16   8   0       22.14       28.34     15.67 o
  18   8   0        3.55       26.45     33.25 o
   1   9   0     2339.26     2383.28     39.89 o
   3   9   0     2224.45     2209.69     40.13 o
   5   9   0      123.40      152.49     14.17 o
   7   9   0      149.32      179.62     12.57 o
   9   9   0      165.19      188.98     15.47 o
  11   9   0      217.79      235.78     17.74 o
  13   9   0      523.34      590.67     36.81 o
  15   9   0      164.41      192.90     29.11 o
   0  10   0     3240.99     3205.83     69.69 o
   2  10   0       43.63       39.10      7.41 o
   4  10   0      175.23      160.12     12.56 o
   6  10   0     1733.19     1718.24     55.55 o
   8  10   0       20.36       14.27     16.95 o
  10  10   0       19.81       17.68     21.08 o
  12  10   0        0.73      -11.82     11.82 o
  14  10   0      407.63      397.31     40.26 o
   1  11   0     1440.85     1463.43     37.41 o
   3  11   0        7.33       16.09      9.27 o
   5  11   0     1086.96     1100.80     43.17 o
   7  11   0        0.18       -5.16     11.34 o
   9  11   0      430.19      415.48     35.87 o
  11  11   0      124.72       96.44     20.77 o
  13  11   0        7.88        7.03     20.20 o
   0  12   0       86.58       78.63     31.94 o
   2  12   0        1.67       -2.47      8.79 o
   4  12   0        0.72       -2.69     11.99 o
   6  12   0       38.45       10.07     15.72 o
   8  12   0       83.24       78.66     19.93 o
  10  12   0      119.07       87.13     29.11 o
   1  13   0      112.16       98.50     18.33 o
   3  13   0        7.66       17.81     16.35 o
   5  13   0       78.07       90.57     21.68 o
   7  13   0        0.92        1.65     16.41 o
 -21   1   1        1.93       23.68     15.84 o
 -19   1   1      387.46      349.86     23.27 o
 -17   1   1        0.06       25.95     10.16 o
 -15   1   1     4219.93     4114.99     52.01 o
 -13   1   1      363.53      414.63     11.78 o
 -11   1   1     1733.88     1716.96     34.64 o
  -9   1   1     1465.30     1393.86     18.73 o
  -7   1   1     5130.54     5208.87     60.78 o
  -5   1   1    39682.14    37520.82    341.23 o
  -3   1   1       30.99       25.02      2.24 o
  -1   1   1      109.38       47.34     14.50 o
   1   1   1      169.54      190.73      3.83 o
   3   1   1    25571.32    24941.96    228.39 o
   5   1   1     9452.38     9334.69    103.44 o
   7   1   1     2241.15     2487.30     26.04 o
   9   1   1     6755.29     7125.37     82.75 o
  11   1   1        2.42       16.28      4.08 o
  13   1   1      200.97      208.19      9.71 o
  15   1   1      609.64      645.62     26.74 o
  17   1   1        1.11        8.87     10.43 o
  19   1   1      418.41      392.99     33.91 o
  21   1   1        4.02        9.45     18.43 o
 -22   2   1       25.82       10.13     15.85 o
 -20   2   1        0.11       16.38     12.12 o
 -18   2   1       42.77       73.38     14.00 o
 -16   2   1       71.94       96.43      9.95 o
 -14   2   1      370.72      365.77     10.87 o
 -12   2   1      323.00      333.29      9.71 o
 -10   2   1      122.58      222.29      6.78 o
  -8   2   1     1681.47     1924.87     23.16 o
  -6   2   1     1211.68     1167.44     16.40 o
  -4   2   1        0.24        5.96      2.36 o
  -2   2   1     1463.25     1550.42     19.92 o
   0   2   1        6.32       10.28      2.23 o
   2   2   1     1309.10     1058.65     12.77 o
   4   2   1    28766.15    27617.50    253.02 o
   6   2   1     3381.25     3371.62     37.11 o
   8   2   1    23416.11    23788.03    231.36 o
  10   2   1      765.63      886.61     13.71 o
  12   2   1      874.59      944.01     15.51 o
  14   2   1     1124.07     1216.43     24.28 o
  16   2   1       32.03       47.85     10.74 o
  18   2   1       56.76       92.88     15.60 o
  20   2   1      226.65      185.25     22.84 o
 -21   3   1      225.93      196.91     31.22 o
 -19   3   1        8.31       29.08     12.07 o
 -17   3   1        3.58        9.69      9.03 o
 -15   3   1      170.38      184.21     10.60 o
 -13   3   1      680.06      759.69     15.80 o
 -11   3   1     3890.49     3991.36     40.24 o
  -9   3   1     1690.43     1538.91     18.53 o
  -7   3   1    11921.30    12473.02    115.21 o
  -5   3   1     7147.54     6478.00     61.96 o
  -3   3   1        0.10        9.04      2.70 o
  -1   3   1     7338.37     7236.44     76.72 o
   1   3   1     4980.61     4883.13     46.70 o
   3   3   1    12395.93    12027.81    109.24 o
   5   3   1     3720.14     3720.61     37.75 o
   7   3   1     1007.36      962.07     16.51 o
   9   3   1     1572.47     1553.46     24.82 o
  11   3   1     1711.19     1812.11     35.41 o
  13   3   1      552.64      597.90     18.62 o
  15   3   1      945.24      942.22     29.47 o
  17   3   1      499.04      519.47     24.98 o
  19   3   1      354.56      310.37     24.83 o
  21   3   1       51.26       86.66     20.89 o
 -20   4   1       43.75       47.77     16.53 o
 -18   4   1      233.37      263.43     20.77 o
 -16   4   1       76.59       65.38     11.21 o
 -14   4   1      141.87      166.45      8.87 o
 -12   4   1       16.10       10.32      4.10 o
 -10   4   1      703.26      668.12     12.32 o
  -8   4   1      366.42      385.25     10.45 o
  -6   4   1        7.81       18.85      3.57 o
  -4   4   1      727.61      789.70     12.31 o
  -2   4   1      516.15      617.07     11.30 o
   0   4   1      689.19      720.60     11.66 o
   2   4   1      462.57      392.63      8.40 o
   4   4   1       50.29       85.14      6.42 o
   6   4   1      288.93      264.05      7.98 o
   8   4   1      312.66      443.34     13.62 o
  10   4   1        6.19       44.96      6.19 o
  12   4   1      311.19      347.41     11.58 o
  14   4   1       11.02       23.88      6.38 o
  16   4   1      450.99      469.44     25.15 o
  18   4   1      151.99      133.60     22.72 o
  20   4   1      118.28      149.85     25.14 o
 -19   5   1        5.21       23.46     12.18 o
 -17   5   1      184.54      173.87     17.61 o
 -15   5   1        0.41        6.76      5.99 o
 -13   5   1      191.46      172.94      9.21 o
 -11   5   1       32.22       15.18      4.90 o
  -9   5   1       27.27       64.73      5.91 o
  -7   5   1        1.68       -0.91      4.68 o
  -5   5   1       75.24       64.56      5.15 o
  -3   5   1      120.14       89.32      6.06 o
  -1   5   1     1565.99     1690.76     21.80 o
   1   5   1      402.29      351.20      9.32 o
   3   5   1       28.10       68.40      5.69 o
   5   5   1      325.35      299.46      9.67 o
   7   5   1       36.65       80.60      5.41 o
   9   5   1       20.97        3.85      5.47 o
  11   5   1       59.75       84.91      7.67 o
  13   5   1       17.22       26.35      6.30 o
  15   5   1       27.05       41.19      9.56 o
  17   5   1       18.82       15.21      9.21 o
  19   5   1       29.69       22.83     15.84 o
 -20   6   1      164.02      222.51     25.50 o
 -18   6   1        7.47       -1.99     11.39 o
 -16   6   1       15.51       37.54      9.96 o
 -14   6   1        1.59        6.82      6.77 o
 -12   6   1      533.56      569.89     16.63 o
 -10   6   1     1368.12     1515.51     26.15 o
  -8   6   1      736.31      759.24     16.80 o
  -6   6   1     1326.62     1302.53     20.83 o
  -4   6   1       85.23      114.06      7.33 o
  -2   6   1     4624.99     4554.71     58.56 o
   0   6   1     5210.57     4855.99     65.76 o
   2   6   1     2165.27     2241.64     35.92 o
   4   6   1     6072.66     6065.02     75.48 o
   6   6   1      263.97      244.67     10.38 o
   8   6   1     1007.80      932.93     18.38 o
  10   6   1     3249.40     3301.21     51.95 o
  12   6   1      398.92      369.99     15.49 o
  14   6   1     4713.15     4607.57     84.85 o
  16   6   1       54.48       94.33     14.92 o
  18   6   1      484.36      421.75     32.37 o
 -19   7   1        4.11       19.35     15.64 o
 -17   7   1        6.46        7.03     10.83 o
 -15   7   1      188.34      190.17     17.64 o
 -13   7   1      271.49      288.67     14.96 o
 -11   7   1     2005.36     1937.44     47.81 o
  -9   7   1     1561.64     1498.48     28.99 o
  -7   7   1     1872.54     1975.99     29.67 o
  -5   7   1     1434.41     1521.15     30.87 o
  -3   7   1       33.49       60.91      7.18 o
  -1   7   1     1052.12     1083.19     22.28 o
   1   7   1        8.23        5.29      4.97 o
   3   7   1     2198.78     2044.05     35.38 o
   5   7   1      273.35      284.02     13.71 o
   7   7   1     1492.99     1388.55     42.07 o
   9   7   1      578.19      628.12     20.05 o
  11   7   1      103.52      134.38     12.42 o
  13   7   1       53.28       55.08     11.39 o
  15   7   1       30.50        4.65     10.11 o
  17   7   1      137.57      186.62     21.20 o
 -18   8   1        8.95        1.27     20.90 o
 -16   8   1      923.61      827.68     72.55 o
 -14   8   1      219.92      216.77     18.80 o
 -12   8   1      591.63      609.12     23.37 o
 -10   8   1      292.31      268.27     16.91 o
  -8   8   1       30.06       50.50      8.12 o
  -6   8   1     4672.51     4427.64     70.05 o
  -4   8   1     4766.56     4590.03     66.81 o
  -2   8   1     1223.41     1093.91     21.77 o
   0   8   1     6147.31     6091.12     83.54 o
   2   8   1      137.01      172.27     13.33 o
   4   8   1    11004.75    10946.55    151.63 o
   6   8   1     2424.24     2444.67     42.56 o
   8   8   1    11188.81    11164.16    143.89 o
  10   8   1     1890.27     1898.61     49.90 o
  12   8   1     1256.05     1334.69     36.71 o
  14   8   1        3.24       16.90     12.05 o
  16   8   1       18.94       13.05     13.08 o
 -17   9   1      404.30      381.35     38.33 o
 -15   9   1      120.16      140.53     62.19 o
 -13   9   1      395.03      437.65     46.43 o
 -11   9   1       12.62       14.76      8.85 o
  -9   9   1      236.98      256.52     17.54 o
  -7   9   1     3652.15     3591.79     63.25 o
  -5   9   1      181.67      247.41     14.10 o
  -3   9   1     3964.61     3952.09     55.93 o
  -1   9   1      146.30      216.97     13.73 o
   1   9   1     4709.45     4577.90     67.97 o
   3   9   1       14.37       17.13      7.32 o
   5   9   1      215.55      233.32     14.17 o
   7   9   1      903.41      827.78     29.49 o
   9   9   1     1203.72     1204.34     68.08 o
  11   9   1       32.21       37.63     12.29 o
  13   9   1        6.88       18.18     11.61 o
  15   9   1       24.85       28.33     19.64 o
 -14  10   1       21.95        9.42     18.81 o
 -12  10   1       16.75       13.97     26.34 o
 -10  10   1      200.81      143.51     20.99 o
  -8  10   1      254.43      288.56     20.16 o
  -6  10   1       14.40       46.35     10.31 o
  -4  10   1      446.33      451.28     18.94 o
  -2  10   1     1626.58     1545.09     29.25 o
   0  10   1     2985.18     2980.37     46.59 o
   2  10   1      857.56      885.59     24.03 o
   4  10   1     3356.83     3386.81     56.53 o
   6  10   1        2.36       13.56      9.94 o
   8  10   1      821.29      788.73     33.13 o
  10  10   1        1.00       11.06     14.36 o
  12  10   1       19.29        3.35     14.81 o
  14  10   1       26.17       80.57     24.64 o
 -13  11   1      127.04      115.25     27.35 o
 -11  11   1        9.18        4.86     15.14 o
  -9  11   1      109.48      133.29     21.55 o
  -7  11   1      142.38      159.33     19.53 o
  -5  11   1      388.63      389.41     25.09 o
  -3  11   1        2.35        5.35      8.23 o
  -1  11   1      257.68      240.00     17.47 o
   1  11   1      309.46      283.77     18.58 o
   3  11   1       54.01       48.59     11.09 o
   5  11   1     1778.80     1644.36     45.34 o
   7  11   1      296.11      309.43     24.99 o
   9  11   1     1910.10     1870.00     76.96 o
  11  11   1      171.66      169.60     24.35 o
  13  11   1       93.26       80.54     43.61 o
 -10  12   1      718.90      801.62     47.92 o
  -8  12   1       22.99       33.88     20.49 o
  -6  12   1      929.33      932.87     44.30 o
  -4  12   1      136.77      147.76     19.20 o
  -2  12   1        5.29       12.56      9.80 o
   0  12   1      325.88      313.26     20.72 o
   2  12   1       12.66       15.99     10.03 o
   4  12   1      441.15      416.06     29.40 o
   6  12   1      137.73      112.08     21.15 o
   8  12   1      147.51      144.98     23.99 o
  10  12   1        7.66       12.39     17.46 o
  -7  13   1      154.86      155.25     24.95 o
  -5  13   1      189.13      226.52     28.31 o
  -3  13   1       54.15       51.39     18.24 o
  -1  13   1      356.21      404.50     30.44 o
   1  13   1      191.70      171.03     21.73 o
   3  13   1      668.23      705.40     39.35 o
   5  13   1      144.63      180.24     30.33 o
   7  13   1      111.86      133.62     42.32 o
 -22   0   2      248.75      247.92     36.32 o
 -20   0   2     2066.02     2141.61    138.97 o
 -18   0   2       56.74       49.62     16.01 o
 -16   0   2      317.71      371.52     17.12 o
 -14   0   2      177.65      193.85     11.06 o
 -12   0   2     1544.07     1570.40     26.31 o
 -10   0   2     7497.38     7243.79     91.55 o
  -8   0   2     1463.72     1583.99     36.72 o
  -6   0   2    15574.73    14271.60    253.17 o
  -4   0   2     7041.99     7562.22    145.14 o
  -2   0   2     1836.70     1665.33     20.70 o
   0   0   2     2062.95     1911.48     26.53 o
   2   0   2       83.67       47.32      4.42 o
   4   0   2    59313.17    59670.58    734.19 o
   6   0   2      296.07      440.99     12.63 o
   8   0   2    10843.92    10525.56    118.98 o
  10   0   2      510.43      470.56     12.52 o
  12   0   2     7676.65     7285.93    113.45 o
  14   0   2     1170.80     1201.14     33.83 o
  16   0   2     1938.19     1848.91    118.90 o
  18   0   2      533.22      571.39    140.88 o
  20   0   2       22.30       14.26     23.05 o
 -21   1   2        8.07        1.95     12.59 o
 -19   1   2      268.72      214.02     21.85 o
 -17   1   2       16.46       32.29      7.63 o
 -15   1   2      836.96      815.25     16.47 o
 -13   1   2      116.91      116.37      5.61 o
 -11   1   2      389.50      455.22     20.70 o
  -9   1   2      531.03      598.47     12.71 o
  -7   1   2     3263.42     3146.89     36.58 o
  -5   1   2      727.22      674.83     10.18 o
  -3   1   2    32436.85    29802.36    487.62 o
  -1   1   2     3860.98     3530.39     37.40 o
   1   1   2    46137.50    45346.02    422.71 o
   3   1   2    15698.54    14664.11    142.32 o
   5   1   2     5243.83     5293.05     52.23 o
   7   1   2     1639.27     1511.36     18.20 o
   9   1   2     1784.57     1905.13     20.20 o
  11   1   2     1739.83     1679.23     20.36 o
  13   1   2      337.65      288.24     12.57 o
  15   1   2      307.97      331.00     19.00 o
  17   1   2      124.58       85.68     14.75 o
  19   1   2       39.25       65.14     15.70 o
  21   1   2        3.90       16.80     18.03 o
 -22   2   2       15.23       17.57     15.75 o
 -20   2   2        0.02        6.86     10.85 o
 -18   2   2       44.64       36.87      9.64 o
 -16   2   2     1432.58     1438.98     33.03 o
 -14   2   2        1.49       18.49      4.30 o
 -12   2   2     6147.26     6027.70     77.20 o
 -10   2   2        2.04       89.71      8.06 o
  -8   2   2     6086.63     6124.01     61.94 o
  -6   2   2     1282.43     1324.98     21.33 o
  -4   2   2      809.86      751.06     11.10 o
  -2   2   2    32984.57    33081.40    294.61 o
   0   2   2     1199.68     1308.31     15.04 o
   2   2   2     2359.57     2515.57     27.00 o
   4   2   2       83.25      185.01      9.65 o
   6   2   2     5373.17     5348.68     54.19 o
   8   2   2     3557.15     3822.78     47.99 o
  10   2   2     5962.77     5986.43     65.74 o
  12   2   2     1660.90     1729.81     25.64 o
  14   2   2      663.81      576.35     20.78 o
  16   2   2      146.79      152.84     14.94 o
  18   2   2       43.07        5.91     12.55 o
  20   2   2        3.46       23.81     18.65 o
 -21   3   2        6.87       10.31     13.74 o
 -19   3   2       54.04       49.22     16.11 o
 -17   3   2      139.59      148.39     10.46 o
 -15   3   2      125.02       95.35      6.41 o
 -13   3   2      336.89      358.44     10.56 o
 -11   3   2     3998.59     4179.73     48.93 o
  -9   3   2      730.71      646.08     14.39 o
  -7   3   2    11234.52    10878.86    100.99 o
  -5   3   2      960.95     1032.68     14.51 o
  -3   3   2     5097.19     5032.94     51.72 o
  -1   3   2        6.42        7.34      3.25 o
   1   3   2      387.49      478.02      9.37 o
   3   3   2     5838.98     6143.23     58.56 o
   5   3   2     3595.39     3719.65     39.97 o
   7   3   2     1391.94     1490.90     20.77 o
   9   3   2     1243.36     1244.80     24.09 o
  11   3   2     1409.68     1452.74     24.02 o
  13   3   2     2271.20     2183.10     31.42 o
  15   3   2      248.98      238.65     17.43 o
  17   3   2      497.53      412.84     29.01 o
  19   3   2       47.38       62.58     17.77 o
 -20   4   2      134.07      206.76     21.33 o
 -18   4   2       81.08       34.34     11.59 o
 -16   4   2      334.81      360.59     16.19 o
 -14   4   2      106.34      104.20      7.85 o
 -12   4   2      183.27      184.27     11.10 o
 -10   4   2     1913.58     1817.64     24.14 o
  -8   4   2     1778.38     1845.63     24.71 o
  -6   4   2     1480.43     1429.05     19.28 o
  -4   4   2     3217.66     3259.11     33.58 o
  -2   4   2     1442.74     1328.49     17.73 o
   0   4   2      763.29      865.88     14.22 o
   2   4   2       50.93       19.15      3.76 o
   4   4   2       66.31       99.79      5.92 o
   6   4   2      241.73      483.21     10.41 o
   8   4   2      477.76      469.93     11.24 o
  10   4   2      221.63      241.66     13.47 o
  12   4   2     1387.23     1499.01     26.54 o
  14   4   2      331.10      304.26     14.62 o
  16   4   2      100.56       94.93     19.76 o
  18   4   2      108.45       47.32     15.11 o
  20   4   2        0.24       -3.74     28.44 o
 -21   5   2      195.54      179.98     54.23 o
 -19   5   2       60.04      113.50     15.89 o
 -17   5   2      972.22      938.19     37.80 o
 -15   5   2       92.80      110.48      9.58 o
 -13   5   2      901.30      792.70     16.49 o
 -11   5   2      714.94      637.12     16.87 o
  -9   5   2      362.74      428.88     12.15 o
  -7   5   2     1715.40     1617.52     24.68 o
  -5   5   2     5501.85     5425.57     56.25 o
  -3   5   2    12892.53    13622.79    151.63 o
  -1   5   2    20120.76    20636.06    213.13 o
   1   5   2     2479.30     2694.93     39.53 o
   3   5   2     3624.39     3657.48     48.39 o
   5   5   2      421.45      410.02     12.83 o
   7   5   2      954.33      885.76     16.90 o
   9   5   2     1446.65     1370.51     23.94 o
  11   5   2      525.05      525.73     15.90 o
  13   5   2       42.92       37.77      9.66 o
  15   5   2       54.89       28.05     11.50 o
  17   5   2      165.67      127.94     19.00 o
  19   5   2      488.67      328.69     38.82 o
 -20   6   2       22.92       45.54     16.14 o
 -18   6   2       39.72       67.36     20.16 o
 -16   6   2       64.94       58.79     10.84 o
 -14   6   2       16.73        7.60      7.21 o
 -12   6   2      333.66      300.59     13.39 o
 -10   6   2       26.63       31.01      5.84 o
  -8   6   2        3.55        6.12      5.35 o
  -6   6   2       24.91       50.46      4.75 o
  -4   6   2      151.43      190.57      8.23 o
  -2   6   2      677.99      624.34     16.10 o
   0   6   2      296.95      273.10     15.86 o
   2   6   2     2325.69     2190.23     39.04 o
   4   6   2      170.08      204.79     10.86 o
   6   6   2      350.68      301.71     13.48 o
   8   6   2      972.98      949.41     22.94 o
  10   6   2       40.72       54.60      9.66 o
  12   6   2     3326.29     3331.60     64.13 o
  14   6   2       27.47       37.14     11.36 o
  16   6   2     2036.49     2124.89     56.79 o
  18   6   2        3.28       14.20     17.03 o
 -19   7   2       97.72       86.59     18.13 o
 -17   7   2       48.95       55.70     12.10 o
 -15   7   2        0.36       11.72     10.17 o
 -13   7   2      445.95      472.95     20.02 o
 -11   7   2     1201.45     1152.10     26.77 o
  -9   7   2     3531.03     3436.39     50.10 o
  -7   7   2     1419.58     1411.43     31.24 o
  -5   7   2      795.02      712.82     19.53 o
  -3   7   2      571.15      573.97     22.52 o
  -1   7   2      219.09      265.10     14.24 o
   1   7   2      384.87      416.28     26.71 o
   3   7   2      198.17      209.74     12.83 o
   5   7   2       69.50       82.60      9.56 o
   7   7   2      406.85      413.87     22.36 o
   9   7   2      638.30      612.85     25.63 o
  11   7   2      137.31      169.56     15.24 o
  13   7   2       67.04       46.79     11.77 o
  15   7   2      180.88      187.38     20.85 o
  17   7   2      124.92       32.60     15.06 o
 -18   8   2       96.78      115.71     23.34 o
 -16   8   2      268.76      294.80     25.60 o
 -14   8   2      461.85      426.69     24.49 o
 -12   8   2        4.39        2.50      9.35 o
 -10   8   2        2.49        0.69      7.99 o
  -8   8   2      155.89      160.52     12.40 o
  -6   8   2       27.75       22.95      6.16 o
  -4   8   2      136.29      176.38     11.41 o
  -2   8   2      529.27      495.26     19.42 o
   0   8   2        9.39       11.87      6.71 o
   2   8   2      693.54      634.12     22.54 o
   4   8   2     1917.67     1815.93     37.93 o
   6   8   2     1200.27     1214.81     29.92 o
   8   8   2       92.20       63.17      9.46 o
  10   8   2       24.73       30.65      8.28 o
  12   8   2        3.03       -3.82      9.64 o
  14   8   2       49.89       26.19     14.48 o
  16   8   2        8.80       22.31     14.58 o
 -17   9   2      146.63      216.87     76.28 o
 -15   9   2       11.27       43.28     18.99 o
 -13   9   2      125.92      148.92     44.03 o
 -11   9   2      751.62      799.89     26.82 o
  -9   9   2       98.72      105.22     10.50 o
  -7   9   2     2131.56     1957.69     41.81 o
  -5   9   2       15.34       17.37      9.96 o
  -3   9   2     1003.29      940.12     24.09 o
  -1   9   2      105.33       70.51     10.28 o
   1   9   2      158.85      157.37     12.91 o
   3   9   2     1309.43     1270.63     34.66 o
   5   9   2     1201.95     1351.41     36.03 o
   7   9   2      413.00      408.76     22.76 o
   9   9   2      204.84      277.35     22.36 o
  11   9   2        2.87      -10.96     10.96 o
  13   9   2      154.42      124.44     17.64 o
  15   9   2       40.39       15.93     16.58 o
 -14  10   2      249.21      258.44     31.90 o
 -12  10   2      133.88      109.72     18.93 o
 -10  10   2      757.99      810.88     38.91 o
  -8  10   2      111.66      139.81     15.28 o
  -6  10   2     1485.69     1423.98     35.70 o
  -4  10   2       36.55       33.63      8.09 o
  -2  10   2      792.29      759.30     22.69 o
   0  10   2      249.62      270.41     17.39 o
   2  10   2     1481.13     1542.27     37.21 o
   4  10   2     3172.88     3161.84     59.28 o
   6  10   2       62.73       63.78     12.97 o
   8  10   2      375.96      392.02     27.19 o
  10  10   2      354.67      404.56     32.00 o
  12  10   2      396.42      400.11     41.99 o
  14  10   2        0.02        6.29     19.79 o
 -13  11   2       14.36       43.92     36.57 o
 -11  11   2     1263.38     1419.03     53.86 o
  -9  11   2      532.21      487.95     35.18 o
  -7  11   2      257.33      298.35     23.84 o
  -5  11   2      578.14      589.99     34.23 o
  -3  11   2      253.16      266.56     18.21 o
  -1  11   2      254.47      268.88     18.32 o
   1  11   2      689.48      654.27     26.95 o
   3  11   2       15.68       16.38      9.32 o
   5  11   2       31.20       21.10     11.67 o
   7  11   2      487.27      446.55     34.43 o
   9  11   2      106.65      152.02     23.36 o
  11  11   2       16.61       46.68     18.40 o
 -10  12   2        1.65       13.64     16.55 o
  -8  12   2      529.62      521.94     38.32 o
  -6  12   2        1.88        8.83     14.08 o
  -4  12   2       70.92       43.05     14.59 o
  -2  12   2       89.75      112.03     16.13 o
   0  12   2        9.48        7.89      9.55 o
   2  12   2       27.91       25.05     12.54 o
   4  12   2        0.46       29.58     13.75 o
   6  12   2      246.60      243.56     28.83 o
   8  12   2      223.33      238.68     28.94 o
  10  12   2        8.94       10.15     16.66 o
  -7  13   2       96.55      100.13     22.76 o
  -5  13   2       86.59       82.57     23.76 o
  -3  13   2        0.06      -12.23     12.23 o
  -1  13   2        1.82       28.53     14.12 o
   1  13   2        2.97        2.24     15.22 o
   3  13   2      145.09      142.36     20.73 o
   5  13   2       56.57       66.90     21.16 o
 -21   1   3        5.02       26.91     13.07 o
 -19   1   3        2.81       -7.87      8.71 o
 -17   1   3        0.11        7.43      5.80 o
 -15   1   3       41.50       56.78      5.01 o
 -13   1   3       10.74       23.42      4.99 o
 -11   1   3      661.34      662.56     15.13 o
  -9   1   3      105.23      173.84      6.85 o
  -7   1   3       63.94      106.91      5.42 o
  -5   1   3     1427.77     1402.36     16.13 o
  -3   1   3    19981.49    20132.86    235.69 o
  -1   1   3    15475.77    14969.61    132.60 o
   1   1   3    16955.62    17048.72    150.89 o
   3   1   3       46.24       74.21      4.69 o
   5   1   3     9883.81     9948.82     91.10 o
   7   1   3       17.95       95.22      5.35 o
   9   1   3      308.39      276.31     10.56 o
  11   1   3        0.17       15.72      3.98 o
  13   1   3     2288.74     2284.91     64.39 o
  15   1   3      149.49      145.38     13.71 o
  17   1   3       11.12       14.62     12.13 o
  19   1   3       36.57       69.75     20.40 o
 -22   2   3       11.38       75.29     28.69 o
 -20   2   3       16.86       33.60     11.42 o
 -18   2   3     1723.62     1721.08     35.44 o
 -16   2   3     1345.11     1440.14     21.86 o
 -14   2   3     2683.59     2702.31     43.74 o
 -12   2   3     1533.86     1373.32     24.84 o
 -10   2   3      835.25      944.65     16.88 o
  -8   2   3      132.91       83.62      5.89 o
  -6   2   3      622.19      454.02      8.60 o
  -4   2   3     1208.56     1136.29     13.45 o
  -2   2   3    38707.71    38096.85    338.00 o
   0   2   3     1187.54     1329.41     15.23 o
   2   2   3     2781.23     2894.34     30.10 o
   4   2   3     2251.53     2026.08     25.42 o
   6   2   3      188.83      162.47      6.54 o
   8   2   3     1621.85     1549.38     26.78 o
  10   2   3        1.90        7.04      3.72 o
  12   2   3     3484.28     3526.45     44.72 o
  14   2   3        6.07       26.46     12.08 o
  16   2   3      831.66      999.95     44.36 o
  18   2   3      268.45      337.15     26.57 o
  20   2   3      758.72     1188.88     80.60 o
 -21   3   3       75.07       87.72     23.92 o
 -19   3   3      580.97      559.69     28.36 o
 -17   3   3     1137.40     1097.33     26.38 o
 -15   3   3     1997.30     1891.01     35.71 o
 -13   3   3      282.31      316.96     17.83 o
 -11   3   3      863.54      760.68     17.70 o
  -9   3   3       21.22       70.94      4.76 o
  -7   3   3     3711.33     3824.95     41.84 o
  -5   3   3     2088.37     2352.94     26.89 o
  -3   3   3     6535.54     6454.58     68.37 o
  -1   3   3     9995.33     9853.98     94.31 o
   1   3   3     4497.86     4234.98     44.00 o
   3   3   3     9460.53     9291.84     86.63 o
   5   3   3     5834.37     5663.40     58.44 o
   7   3   3     6190.21     6017.74     69.05 o
   9   3   3     1777.78     1889.99     27.38 o
  11   3   3      186.74      188.10     10.29 o
  13   3   3      414.32      407.72     16.16 o
  15   3   3      188.58      142.59     15.28 o
  17   3   3        0.77        8.45     17.69 o
  19   3   3       62.13       10.25     37.73 o
 -20   4   3       58.26       32.16     44.44 o
 -18   4   3       32.26       59.67     11.66 o
 -16   4   3      446.24      404.07     16.88 o
 -14   4   3      767.62      821.35     17.46 o
 -12   4   3      508.41      506.35      9.73 o
 -10   4   3        8.54        7.58      3.32 o
  -8   4   3     3692.68     4002.66     56.43 o
  -6   4   3      625.88      801.32     15.58 o
  -4   4   3      115.65      262.89     11.41 o
  -2   4   3     7512.27     8202.70     84.06 o
   0   4   3     2753.45     3016.46     32.27 o
   2   4   3     3040.22     3441.64     37.41 o
   4   4   3     1397.29     1631.37     22.88 o
   6   4   3      639.54      588.03     16.88 o
   8   4   3      264.13      300.04     10.36 o
  10   4   3        1.79       10.15      3.92 o
  12   4   3       14.22       26.06      8.26 o
  14   4   3      274.97      234.13     18.91 o
  16   4   3      632.63      604.57     28.24 o
  18   4   3      141.77      118.71     21.48 o
 -21   5   3        7.79       24.86     22.67 o
 -19   5   3        0.09        1.37     11.09 o
 -17   5   3      140.16       85.59     14.14 o
 -15   5   3       40.93       38.55      9.08 o
 -13   5   3      222.04      211.64      8.94 o
 -11   5   3      404.72      367.72     11.53 o
  -9   5   3      103.29       92.68      6.52 o
  -7   5   3     2306.18     2329.97     32.14 o
  -5   5   3     1745.37     2093.55     34.25 o
  -3   5   3     6847.49     7162.77     89.47 o
  -1   5   3    10079.31    11267.20    121.10 o
   1   5   3     2316.17     2601.48     36.62 o
   3   5   3     2460.47     2731.33     36.48 o
   5   5   3       36.95       40.38      5.31 o
   7   5   3      264.70      298.65     10.11 o
   9   5   3      242.80      236.01     11.78 o
  11   5   3       54.79       74.73     10.93 o
  13   5   3        1.94       -7.07      7.07 o
  15   5   3      332.63      276.41     19.87 o
  17   5   3      168.25      167.97     20.30 o
  19   5   3      329.59      334.82     50.41 o
 -20   6   3      185.40      148.82     29.36 o
 -18   6   3        0.26       -2.24     11.48 o
 -16   6   3      123.14      110.49     10.56 o
 -14   6   3        0.34        9.82      7.33 o
 -12   6   3     1522.43     1480.60     30.40 o
 -10   6   3        2.04       46.68      6.08 o
  -8   6   3     9921.17     9705.79    109.48 o
  -6   6   3     2888.65     2861.96     41.44 o
  -4   6   3     5456.21     5568.73     65.04 o
  -2   6   3     1006.06      993.86     19.87 o
   0   6   3      472.49      446.91     14.20 o
   2   6   3     2883.70     2725.51     39.62 o
   4   6   3     1131.25     1179.44     22.58 o
   6   6   3     3501.20     3540.15     49.64 o
   8   6   3      244.36      335.99     24.60 o
  10   6   3      507.69      572.59     22.52 o
  12   6   3      145.88      141.58     14.37 o
  14   6   3        5.74       12.36     10.49 o
  16   6   3       61.74       58.90     25.59 o
  18   6   3      335.31      273.23     29.96 o
 -19   7   3       43.92       27.02     16.75 o
 -17   7   3      422.96      478.01     29.99 o
 -15   7   3       72.46       63.63     12.96 o
 -13   7   3      782.31      768.62     23.78 o
 -11   7   3     1072.63     1067.43     25.14 o
  -9   7   3     2910.29     2889.60     41.29 o
  -7   7   3        1.01       10.64      5.48 o
  -5   7   3     1033.36      904.72     18.47 o
  -3   7   3     1367.30     1212.33     25.43 o
  -1   7   3       69.21       46.61      7.06 o
   1   7   3     3373.01     3139.47     49.14 o
   3   7   3     1108.36     1074.90     24.14 o
   5   7   3     2196.52     2147.45     35.18 o
   7   7   3     4861.34     4699.19     64.01 o
   9   7   3      101.66      105.24      8.17 o
  11   7   3     2376.30     2480.32     73.97 o
  13   7   3        0.50       23.40     11.84 o
  15   7   3      481.96      527.92     32.95 o
  17   7   3       20.70       31.81     17.67 o
 -18   8   3       59.14       67.27     19.39 o
 -16   8   3      283.39      372.66     48.01 o
 -14   8   3       42.65       31.09     11.02 o
 -12   8   3      616.77      608.69     22.57 o
 -10   8   3        1.30        6.13      6.92 o
  -8   8   3      759.09      781.66     23.29 o
  -6   8   3      103.30      114.73      8.85 o
  -4   8   3      978.45     1020.96     24.80 o
  -2   8   3     5833.18     5818.31     81.91 o
   0   8   3        0.17       23.64      6.94 o
   2   8   3     2958.61     2922.86     48.42 o
   4   8   3      644.68      644.16     19.52 o
   6   8   3     1220.44     1167.56     25.05 o
   8   8   3       60.47       60.90      8.07 o
  10   8   3       19.99       11.29      9.98 o
  12   8   3      752.63      671.93     32.25 o
  14   8   3      124.71       75.58     21.41 o
  16   8   3      168.92      162.80     21.73 o
 -17   9   3      382.62      381.19     36.38 o
 -15   9   3        1.23        8.65     15.34 o
 -13   9   3      401.65      344.68     44.61 o
 -11   9   3       33.51       31.34     11.58 o
  -9   9   3        3.15        2.58     11.77 o
  -7   9   3       64.73       88.03     17.74 o
  -5   9   3        2.58        3.96      6.18 o
  -3   9   3      732.63      689.33     29.15 o
  -1   9   3     1117.15     1100.50     27.00 o
   1   9   3      578.40      582.08     20.82 o
   3   9   3      190.13      176.22     12.68 o
   5   9   3     2986.88     2840.06     49.25 o
   7   9   3       83.52      101.93     10.65 o
   9   9   3      716.62      785.63     33.96 o
  11   9   3      106.93      107.00     16.47 o
  13   9   3       30.61       34.91     16.36 o
  15   9   3      233.25      374.14     45.57 o
 -16  10   3       86.74       81.92     29.85 o
 -14  10   3        0.17      -13.16     16.33 o
 -12  10   3       76.83       81.17     25.08 o
 -10  10   3        9.55       10.80     14.38 o
  -8  10   3      168.85      164.13     18.69 o
  -6  10   3       35.50       44.49     11.29 o
  -4  10   3      263.75      249.42     15.10 o
  -2  10   3      354.78      367.06     18.25 o
   0  10   3      225.35      246.15     15.71 o
   2  10   3        1.71       -3.56      7.50 o
   4  10   3       34.12       46.50     10.23 o
   6  10   3       12.44       17.99      9.32 o
   8  10   3      207.44      246.42     26.07 o
  10  10   3       66.17       67.16     18.31 o
  12  10   3      118.27      144.10     22.69 o
 -13  11   3       37.32       26.70     20.72 o
 -11  11   3      527.31      556.54     37.42 o
  -9  11   3        4.59       21.00     14.84 o
  -7  11   3      517.61      499.60     48.42 o
  -5  11   3        0.12        7.36     10.28 o
  -3  11   3     1735.28     1729.58     41.03 o
  -1  11   3       98.16      104.75     13.40 o
   1  11   3      961.46      969.87     48.55 o
   3  11   3       39.92       31.25      9.56 o
   5  11   3       10.61       10.07     10.50 o
   7  11   3       88.90       62.38     29.86 o
   9  11   3      586.45      642.55     42.43 o
  11  11   3       43.53       36.29     18.33 o
 -10  12   3       72.14      105.79     21.94 o
  -8  12   3      121.71      111.47     21.45 o
  -6  12   3       66.90      106.02     21.22 o
  -4  12   3       20.85       17.63     12.98 o
  -2  12   3      939.24      932.90     35.45 o
   0  12   3        8.02       14.56      9.85 o
   2  12   3      299.24      303.14     20.87 o
   4  12   3       25.10       26.58     13.43 o
   6  12   3      336.24      335.98     32.53 o
   8  12   3       59.82       76.61     29.55 o
  -7  13   3     1146.96     1370.11     57.20 o
  -5  13   3       15.44       16.31     16.81 o
  -3  13   3      959.73      964.04     46.81 o
  -1  13   3      368.11      336.05     32.33 o
   1  13   3      132.45      135.09     22.69 o
   3  13   3      939.84     1112.94     59.72 o
   5  13   3      109.43       90.72     22.21 o
 -22   0   4        5.54       -6.80     20.07 o
 -20   0   4      414.03      392.04     37.15 o
 -18   0   4       22.13       26.30     10.27 o
 -16   0   4        6.17        6.23      7.49 o
 -14   0   4      396.37      346.65     11.99 o
 -12   0   4       29.35       45.84      5.50 o
 -10   0   4    10177.77    10156.89    177.27 o
  -8   0   4     3197.29     3230.55     70.30 o
  -6   0   4      344.33      327.21      8.96 o
  -4   0   4      132.60      148.83      4.94 o
  -2   0   4     5331.84     5026.42     66.22 o
   0   0   4       41.41       79.59      6.02 o
   2   0   4    20674.68    19836.90    248.70 o
   4   0   4       13.35        7.24      4.89 o
   6   0   4    13761.57    13912.89    179.12 o
   8   0   4      565.27      616.36     20.72 o
  10   0   4      678.19      690.00     18.73 o
  12   0   4     1379.14     1559.56     34.01 o
  14   0   4      314.41      347.62     34.60 o
  16   0   4       13.49       11.71     18.57 o
  18   0   4      165.47       91.46     25.30 o
  20   0   4       43.66       29.85     26.70 o
 -21   1   4       31.63       41.22     12.26 o
 -19   1   4        1.87        3.22     10.51 o
 -17   1   4      343.97      424.21     13.25 o
 -15   1   4      208.18      233.67      9.25 o
 -13   1   4     1239.16     1234.53     20.85 o
 -11   1   4      188.29      167.04     10.67 o
  -9   1   4     7801.64     7993.83     90.38 o
  -7   1   4     1362.23     1100.93     16.98 o
  -5   1   4     5999.46     6141.33     56.59 o
  -3   1   4     3241.83     3318.74     35.39 o
  -1   1   4    16097.56    14979.11    133.37 o
   1   1   4      143.97       96.51      4.73 o
   3   1   4      997.77      917.39     14.16 o
   5   1   4     4993.14     4863.40     48.53 o
   7   1   4      763.17      907.47     18.94 o
   9   1   4     4047.80     4017.10     52.56 o
  11   1   4      197.18      241.81     10.86 o
  13   1   4     2590.95     2681.80     80.72 o
  15   1   4      561.82      694.94     32.52 o
  17   1   4       30.77       44.64     14.57 o
  19   1   4       14.55       10.44     18.07 o
 -22   2   4       25.83       23.38     23.71 o
 -20   2   4       16.11       28.61     10.89 o
 -18   2   4      188.56      185.96     14.41 o
 -16   2   4     1467.29     1492.39     33.71 o
 -14   2   4      259.56      261.13     11.91 o
 -12   2   4      545.56      590.81     14.34 o
 -10   2   4     1238.04     1305.89     21.73 o
  -8   2   4      816.41      671.81     11.64 o
  -6   2   4      239.57      185.21      6.90 o
  -4   2   4     6378.36     6264.00     65.94 o
  -2   2   4     1133.44     1259.40     15.42 o
   0   2   4     9026.88     9184.15     84.67 o
   2   2   4     3974.27     3931.88     41.62 o
   4   2   4      107.97      160.88      6.14 o
   6   2   4      478.96      446.11     14.63 o
   8   2   4        4.08        6.58      4.60 o
  10   2   4       94.69       58.40      6.68 o
  12   2   4      791.64      833.08     25.39 o
  14   2   4        6.19       19.51      9.92 o
  16   2   4      346.51      297.95     24.43 o
  18   2   4        0.24        1.09     15.13 o
 -21   3   4       10.05       -9.98     16.30 o
 -19   3   4      317.60      331.27     20.21 o
 -17   3   4       86.92       93.50     14.53 o
 -15   3   4      104.22      147.40     14.56 o
 -13   3   4        0.76       32.86      7.10 o
 -11   3   4      692.54      669.77     15.66 o
  -9   3   4      491.76      526.12     10.46 o
  -7   3   4     5305.89     5442.82     55.72 o
  -5   3   4        0.26       28.32      4.28 o
  -3   3   4     7092.52     7049.32     66.30 o
  -1   3   4     1369.07     1572.06     18.43 o
   1   3   4      860.42      759.71     11.80 o
   3   3   4     3013.34     3222.10     36.16 o
   5   3   4      690.66      601.75     15.57 o
   7   3   4     5888.52     6086.52     75.79 o
   9   3   4       76.03       75.27      7.31 o
  11   3   4        0.26       22.82      5.82 o
  13   3   4       40.97       37.41      9.90 o
  15   3   4      281.54      203.17     20.92 o
  17   3   4      678.21      731.16     43.70 o
  19   3   4      177.95      164.13     28.59 o
 -20   4   4       26.79       24.24     18.35 o
 -18   4   4        0.12       -3.56      7.49 o
 -16   4   4       51.23       13.88     11.44 o
 -14   4   4      203.66      237.25     15.68 o
 -12   4   4      131.51      174.84      8.24 o
 -10   4   4     1410.70     1537.00     19.31 o
  -8   4   4     2545.48     2564.88     33.54 o
  -6   4   4     3349.08     3771.24     44.97 o
  -4   4   4     3383.05     3144.61     32.83 o
  -2   4   4     2771.05     3199.68     35.52 o
   0   4   4     6476.59     7006.92     70.59 o
   2   4   4      614.17      648.44     13.79 o
   4   4   4     1650.92     1926.20     27.43 o
   6   4   4      555.67      630.27     19.14 o
   8   4   4      111.54      133.14      9.79 o
  10   4   4       48.66       30.64      7.33 o
  12   4   4      174.11      183.95     14.55 o
  14   4   4       87.56       98.57     12.09 o
  16   4   4      475.78      358.49     26.06 o
  18   4   4        5.35       27.77     19.56 o
 -21   5   4      115.31      126.96     63.35 o
 -19   5   4        2.47      -11.28     15.83 o
 -17   5   4       46.36       73.49     10.60 o
 -15   5   4       67.76       51.60      9.13 o
 -13   5   4     1476.94     1412.46     24.08 o
 -11   5   4      539.67      536.54     13.40 o
  -9   5   4     2056.36     2101.50     30.21 o
  -7   5   4     2077.30     1953.98     29.93 o
  -5   5   4        1.50        2.25      2.90 o
  -3   5   4      731.72      713.29     14.42 o
  -1   5   4      221.52      364.53     11.84 o
   1   5   4     8810.38     8831.65    121.23 o
   3   5   4     4650.63     5070.53     64.85 o
   5   5   4     2834.23     2677.70     39.24 o
   7   5   4     1215.91     1243.28     26.25 o
   9   5   4      584.96      520.57     17.35 o
  11   5   4     1845.20     1692.94     40.72 o
  13   5   4       93.19      112.47     13.63 o
  15   5   4     1323.43     1327.96     39.38 o
  17   5   4      220.71      288.04     35.98 o
 -20   6   4       89.77       72.14     25.00 o
 -18   6   4      342.74      347.11     23.35 o
 -16   6   4        5.13       -4.68      7.97 o
 -14   6   4      319.49      349.26     19.34 o
 -12   6   4     1687.72     1699.48     31.72 o
 -10   6   4        0.16       20.52      6.34 o
  -8   6   4     7126.21     6691.95     83.37 o
  -6   6   4      588.22      553.02     21.53 o
  -4   6   4     4409.62     4212.05     51.70 o
  -2   6   4       50.40       90.45      8.90 o
   0   6   4     2032.00     2031.85     34.76 o
   2   6   4      218.39      174.87      9.63 o
   4   6   4      232.01      273.84     11.96 o
   6   6   4       88.23       71.48      7.33 o
   8   6   4      152.60      188.40     12.04 o
  10   6   4       92.85       93.11     10.34 o
  12   6   4        0.11       13.04      9.62 o
  14   6   4        3.68       17.71     14.27 o
  16   6   4      117.30       78.35     26.11 o
 -19   7   4      210.60      196.85     44.61 o
 -17   7   4       20.09       32.45     13.40 o
 -15   7   4      505.53      551.45     20.78 o
 -13   7   4        0.51       -3.93      6.78 o
 -11   7   4       50.86       46.79      7.83 o
  -9   7   4      788.45      716.45     19.19 o
  -7   7   4      127.50      162.73     17.12 o
  -5   7   4       33.05       42.78      6.75 o
  -3   7   4        1.86        3.44      6.93 o
  -1   7   4       19.96       25.88      7.13 o
   1   7   4       43.21       43.31      7.42 o
   3   7   4      527.87      560.24     19.71 o
   5   7   4      254.94      301.30     13.47 o
   7   7   4     1493.51     1525.65     28.74 o
   9   7   4      208.76      241.84     16.12 o
  11   7   4       46.81       55.62     12.14 o
  13   7   4     1145.30     1231.26     41.93 o
  15   7   4       95.16      117.69     18.79 o
  17   7   4       11.14       30.44     17.37 o
 -18   8   4       10.46        7.00     16.67 o
 -16   8   4      298.51      339.15     24.61 o
 -14   8   4      131.60      168.84     23.61 o
 -12   8   4       47.84       48.14     10.98 o
 -10   8   4       54.51       63.51     10.38 o
  -8   8   4      563.19      539.18     21.63 o
  -6   8   4        2.12       20.02      6.02 o
  -4   8   4     2098.96     1893.75     35.53 o
  -2   8   4      111.26      144.55     11.14 o
   0   8   4      548.65      553.72     20.59 o
   2   8   4       60.75       86.36     10.08 o
   4   8   4      272.39      287.38     15.07 o
   6   8   4      249.62      215.22     12.31 o
   8   8   4       54.88       46.60      7.99 o
  10   8   4        0.50       12.89     10.46 o
  12   8   4      129.65       97.59     17.50 o
  14   8   4       14.31       22.52     16.33 o
  16   8   4       39.77       18.74     27.86 o
 -17   9   4       16.32       36.19     19.83 o
 -15   9   4       18.39       19.55     17.27 o
 -13   9   4      264.92      266.82     30.68 o
 -11   9   4        0.15       12.20     11.87 o
  -9   9   4      337.78      332.90     19.96 o
  -7   9   4       98.31      111.60     16.18 o
  -5   9   4        3.00       15.60      6.86 o
  -3   9   4      638.97      700.36     21.12 o
  -1   9   4       70.22       52.96      9.04 o
   1   9   4     1447.65     1404.61     41.14 o
   3   9   4       31.94       25.23      8.07 o
   5   9   4      994.53      978.92     28.74 o
   7   9   4      163.57      161.15     13.23 o
   9   9   4      353.24      396.58     26.86 o
  11   9   4      128.38      134.57     18.89 o
  13   9   4       85.53       75.18     20.63 o
 -14  10   4      320.10      352.29     36.57 o
 -12  10   4      373.76      374.16     36.49 o
 -10  10   4     1571.54     1683.12     87.27 o
  -8  10   4     1240.26     1130.61     34.94 o
  -6  10   4      252.36      271.68     19.43 o
  -4  10   4      422.43      447.91     21.39 o
  -2  10   4        1.65       -1.47      7.87 o
   0  10   4      256.27      219.50     15.25 o
   2  10   4      756.30      767.64     24.19 o
   4  10   4       20.00       27.77      8.82 o
   6  10   4     3006.30     2997.78     73.08 o
   8  10   4      247.99      221.97     26.21 o
  10  10   4      673.12      731.63     44.14 o
  12  10   4        8.16       15.02     17.85 o
 -13  11   4        2.51       16.74     18.42 o
 -11  11   4      321.56      297.33     33.69 o
  -9  11   4      494.27      503.72     36.08 o
  -7  11   4     1587.12     1593.96     56.86 o
  -5  11   4      190.66      224.14     19.70 o
  -3  11   4      494.22      527.15     28.01 o
  -1  11   4       16.48        7.02      8.95 o
   1  11   4      554.71      572.93     41.07 o
   3  11   4     1185.90     1253.60     32.64 o
   5  11   4      646.65      620.08     40.30 o
   7  11   4     1000.32     1180.67     50.93 o
   9  11   4      165.94      141.09     22.96 o
  11  11   4        4.02        7.37     17.75 o
 -10  12   4       67.91       80.21     20.78 o
  -8  12   4      500.63      544.29     39.12 o
  -6  12   4      111.80       71.88     19.01 o
  -4  12   4        2.39       -2.98     11.56 o
  -2  12   4        9.95       23.14     13.33 o
   0  12   4        1.72        3.69     11.12 o
   2  12   4        4.75       -8.08      9.32 o
   4  12   4        0.03       -2.60     12.41 o
   6  12   4      435.25      589.99     60.72 o
   8  12   4       10.97       80.15     21.78 o
  -7  13   4       88.49       54.85     20.34 o
  -5  13   4      479.01      494.63     38.70 o
  -3  13   4       59.74       50.89     19.00 o
  -1  13   4      607.09      711.55     40.34 o
   1  13   4       76.81       57.92     23.67 o
   3  13   4      915.84     1095.57     64.83 o
 -21   1   5        0.26       -0.15     15.52 o
 -19   1   5       42.51       50.66      8.35 o
 -17   1   5        3.81        6.83      6.09 o
 -15   1   5      430.66      473.17     18.88 o
 -13   1   5       52.38       39.78      5.67 o
 -11   1   5        2.49       47.27      6.96 o
  -9   1   5       97.45       42.10      4.57 o
  -7   1   5     2171.70     2411.18     28.60 o
  -5   1   5     2098.62     1929.74     22.86 o
  -3   1   5       14.64        9.35      2.79 o
  -1   1   5    14054.77    14110.88    122.07 o
   1   1   5        0.49        6.71      3.36 o
   3   1   5      695.17      636.90     12.28 o
   5   1   5      417.92      497.47     16.56 o
   7   1   5      431.43      422.57     22.12 o
   9   1   5      728.29      743.34     18.69 o
  11   1   5      366.36      342.49     15.03 o
  13   1   5      632.50      685.78     19.76 o
  15   1   5      619.29      527.70     31.77 o
  17   1   5      277.62      339.00     27.88 o
  19   1   5       52.72       74.11     24.36 o
 -20   2   5        8.50       12.39     16.12 o
 -18   2   5      527.93      608.29     48.08 o
 -16   2   5       21.39       13.97      8.08 o
 -14   2   5     1453.75     1505.52     27.49 o
 -12   2   5      472.49      469.35     13.99 o
 -10   2   5      972.84     1083.71     20.72 o
  -8   2   5      923.00      850.70     13.77 o
  -6   2   5     2245.08     2424.19     26.98 o
  -4   2   5     4917.42     4681.66     41.82 o
  -2   2   5     2162.38     2154.89     22.36 o
   0   2   5    10082.45     9393.53     83.90 o
   2   2   5     2683.64     2605.97     28.11 o
   4   2   5     1316.13     1073.37     18.77 o
   6   2   5     1289.39     1125.51     20.15 o
   8   2   5     1762.34     1751.41     31.30 o
  10   2   5     1505.30     1481.71     27.40 o
  12   2   5      109.41      106.64      9.99 o
  14   2   5       69.62       81.24     15.59 o
  16   2   5      122.89      105.57     17.85 o
  18   2   5       10.42       -3.27     18.76 o
 -21   3   5      231.40      200.84     53.73 o
 -19   3   5      790.51      822.45     53.42 o
 -17   3   5      217.90      175.72     18.73 o
 -15   3   5     1410.39     1350.39     30.60 o
 -13   3   5      907.87      875.09     20.20 o
 -11   3   5      398.49      367.16     13.35 o
  -9   3   5     2566.63     2406.08     30.03 o
  -7   3   5      243.75      300.82      9.49 o
  -5   3   5    11537.55    11496.50    118.55 o
  -3   3   5    13060.22    13329.50    126.83 o
  -1   3   5     1014.66     1077.63     21.42 o
   1   3   5     4525.04     4946.38     52.23 o
   3   3   5      170.10      295.98     12.51 o
   5   3   5      818.99      763.07     18.49 o
   7   3   5     1812.31     1971.16     32.40 o
   9   3   5      918.20      933.56     20.92 o
  11   3   5     2764.12     2713.53     52.41 o
  13   3   5      158.45      192.75     15.45 o
  15   3   5      209.73      166.99     19.90 o
  17   3   5      404.49      494.74     42.23 o
 -20   4   5      217.02      110.51     24.23 o
 -18   4   5      623.99      622.96     32.59 o
 -16   4   5      366.54      328.81     24.87 o
 -14   4   5      424.23      417.10     20.73 o
 -12   4   5       98.02      101.40      7.18 o
 -10   4   5      329.92      376.77      9.28 o
  -8   4   5      267.59      316.15      8.57 o
  -6   4   5        0.67        6.05      3.47 o
  -4   4   5    14235.04    15125.91    144.19 o
  -2   4   5      179.85      248.46      8.80 o
   0   4   5    10786.32    11527.38    124.69 o
   2   4   5     3756.59     3791.49     53.75 o
   4   4   5     4097.49     4128.03     58.18 o
   6   4   5      886.19     1043.54     23.82 o
   8   4   5      358.15      434.88     23.60 o
  10   4   5      225.05      214.86     11.81 o
  12   4   5        6.52       19.92      9.32 o
  14   4   5        0.10       15.97     10.27 o
  16   4   5       38.52       70.97     17.13 o
  18   4   5       23.82        5.51     18.35 o
 -21   5   5      114.21      124.71     26.51 o
 -19   5   5        0.18       10.33     21.48 o
 -17   5   5      152.20      148.32     19.00 o
 -15   5   5       38.40       41.58      8.55 o
 -13   5   5       90.95       92.30     10.25 o
 -11   5   5      492.12      448.04     14.61 o
  -9   5   5       23.30       40.33      5.35 o
  -7   5   5       19.55       19.28      4.81 o
  -5   5   5        1.25       -3.12      3.12 o
  -3   5   5        7.50       18.26      4.42 o
  -1   5   5      765.54      860.61     17.27 o
   1   5   5       22.59       14.13      4.86 o
   3   5   5     2004.22     1960.45     31.57 o
   5   5   5       41.55       38.47      6.44 o
   7   5   5     1032.22     1002.55     24.03 o
   9   5   5       11.43       48.31      8.36 o
  11   5   5      678.36      654.51     44.37 o
  13   5   5      248.20      243.54     18.07 o
  15   5   5      261.92      235.17     23.67 o
  17   5   5       19.76       42.78     21.99 o
 -20   6   5       74.41       42.79     21.44 o
 -18   6   5       18.96       18.39     11.32 o
 -16   6   5       82.50       75.66     11.32 o
 -14   6   5        3.32        5.00      7.41 o
 -12   6   5      180.54      157.88     10.83 o
 -10   6   5        9.67       14.68      5.62 o
  -8   6   5      638.85      592.20     15.63 o
  -6   6   5      943.25      800.50     24.47 o
  -4   6   5      838.72      841.30     18.24 o
  -2   6   5      145.08      112.74      8.60 o
   0   6   5     1179.38      993.06     20.86 o
   2   6   5      771.80      863.26     19.17 o
   4   6   5      593.69      490.26     15.43 o
   6   6   5       52.33       53.14      6.99 o
   8   6   5      191.31      175.72     12.22 o
  10   6   5      502.26      536.82     25.73 o
  12   6   5      278.30      264.20     19.26 o
  14   6   5       15.04       31.52     15.88 o
  16   6   5        0.85       -2.04     14.01 o
 -19   7   5      132.64      227.20     46.43 o
 -17   7   5        6.43       -9.96     12.69 o
 -15   7   5       51.55       72.98     11.58 o
 -13   7   5      264.54      228.38     19.13 o
 -11   7   5      257.56      275.17     13.91 o
  -9   7   5       73.93       55.27      8.18 o
  -7   7   5        2.80       10.63      5.74 o
  -5   7   5     1315.10     1311.00     26.47 o
  -3   7   5      236.52      241.72     12.67 o
  -1   7   5      401.99      427.96     16.55 o
   1   7   5      170.78      172.72      9.99 o
   3   7   5     1547.60     1444.84     27.55 o
   5   7   5     1078.86     1069.07     23.41 o
   7   7   5     1651.17     1568.37     29.64 o
   9   7   5     2095.92     2009.28     79.50 o
  11   7   5       79.51       96.07     14.21 o
  13   7   5      702.65      733.39     75.50 o
  15   7   5       13.37        1.92     21.60 o
 -18   8   5      208.54      146.21     23.09 o
 -16   8   5      566.34      582.75     30.72 o
 -14   8   5      945.33      921.02     40.03 o
 -12   8   5      624.46      544.49     24.23 o
 -10   8   5      233.61      265.60     16.61 o
  -8   8   5       93.68       54.87     12.14 o
  -6   8   5     1089.07     1107.45     24.67 o
  -4   8   5      557.23      603.84     19.51 o
  -2   8   5     1385.26     1242.37     28.02 o
   0   8   5     1256.28     1346.64     29.44 o
   2   8   5        1.94        4.13      6.96 o
   4   8   5       31.25       39.65      7.36 o
   6   8   5        1.07        1.34      6.39 o
   8   8   5      177.54      181.12     14.49 o
  10   8   5      595.82      678.23     33.42 o
  12   8   5       33.92       40.11     14.17 o
  14   8   5      313.52      328.83     32.36 o
 -17   9   5        0.29       14.81     16.77 o
 -15   9   5       21.43       26.03     27.20 o
 -13   9   5       93.51       97.96     30.51 o
 -11   9   5      573.45      542.48     27.48 o
  -9   9   5      240.35      232.91     17.30 o
  -7   9   5     1123.33     1017.34     31.33 o
  -5   9   5     1284.44     1153.72     28.92 o
  -3   9   5      588.49      553.69     21.03 o
  -1   9   5     2798.66     2555.96     53.60 o
   1   9   5      827.43      748.36     22.71 o
   3   9   5      204.75      181.19     13.51 o
   5   9   5        0.64       -6.95      6.95 o
   7   9   5       37.67       31.51     10.69 o
   9   9   5      225.90      232.92     22.35 o
  11   9   5      327.00      316.54     25.67 o
  13   9   5       52.00       47.12     27.91 o
 -14  10   5        0.30        8.45     17.55 o
 -12  10   5       26.17       16.48     39.80 o
 -10  10   5        3.18        7.05     12.39 o
  -8  10   5       45.91       52.97     18.26 o
  -6  10   5        0.23        4.75      9.22 o
  -4  10   5      336.19      256.63     19.48 o
  -2  10   5      203.88      242.61     16.92 o
   0  10   5      380.72      294.32     17.32 o
   2  10   5      109.19      116.25     12.24 o
   4  10   5      349.16      371.58     19.25 o
   6  10   5      150.50      119.93     18.77 o
   8  10   5        0.02        9.58     15.25 o
  10  10   5       33.83       63.25     18.97 o
  12  10   5        4.81       -9.55     15.93 o
 -13  11   5      100.43      127.11     26.64 o
 -11  11   5      559.73      525.71     36.82 o
  -9  11   5      740.50      784.30     41.11 o
  -7  11   5        7.35       18.12     14.33 o
  -5  11   5      380.66      361.72     26.58 o
  -3  11   5      119.49      112.72     15.48 o
  -1  11   5       70.81       64.17     11.93 o
   1  11   5      741.47      684.30     29.49 o
   3  11   5      343.02      370.66     21.79 o
   5  11   5      164.18      149.06     23.32 o
   7  11   5      113.95       87.07     24.12 o
   9  11   5        8.78       11.79     16.03 o
 -10  12   5      838.50      989.41     64.41 o
  -8  12   5      221.68      212.85     26.60 o
  -6  12   5      892.20      915.24     46.12 o
  -4  12   5      133.32      139.52     22.64 o
  -2  12   5      361.47      311.47     26.57 o
   0  12   5      600.39      567.26     34.73 o
   2  12   5       27.50       39.95     13.35 o
   4  12   5      382.72      480.16     33.26 o
   6  12   5       75.83       94.57     23.16 o
  -5  13   5      208.08      184.88     26.62 o
  -3  13   5      288.74      321.13     32.57 o
  -1  13   5      295.34      340.44     39.13 o
   1  13   5      211.23      179.24     32.74 o
   3  13   5      135.81      210.89     38.33 o
 -20   0   6       84.03       82.83     26.37 o
 -18   0   6      512.14      551.29     37.98 o
 -16   0   6     1066.95     1109.98     30.63 o
 -14   0   6      273.24      233.76     10.50 o
 -12   0   6      814.23      935.29     20.22 o
 -10   0   6     2947.23     2626.90     44.26 o
  -8   0   6     1444.02     1883.39     38.95 o
  -6   0   6    26920.99    27175.22    501.56 o
  -4   0   6      577.96      759.77     14.81 o
  -2   0   6    18601.97    19236.34    241.97 o
   0   0   6      227.83      379.11     18.84 o
   2   0   6     9093.97     8567.04    141.66 o
   4   0   6     4544.14     4258.81     78.39 o
   6   0   6       44.27       59.45      9.45 o
   8   0   6     1702.28     1669.61     47.74 o
  10   0   6      739.35      748.54     25.87 o
  12   0   6       79.70       96.07     15.27 o
  14   0   6      150.20      175.51     28.01 o
  16   0   6      145.63      196.00     31.84 o
  18   0   6      170.64      197.01     42.95 o
 -21   1   6      185.47      175.95     28.19 o
 -19   1   6        7.19       25.44      9.10 o
 -17   1   6       61.09       37.63     10.30 o
 -15   1   6       21.59       38.52      7.01 o
 -13   1   6      165.82      169.78      9.41 o
 -11   1   6      196.68      232.18     10.06 o
  -9   1   6       73.70      101.44      5.51 o
  -7   1   6      764.56      959.06     15.01 o
  -5   1   6      183.07      132.78      6.24 o
  -3   1   6     5650.79     6033.37     55.48 o
  -1   1   6       70.62       38.43      4.03 o
   1   1   6     1914.77     1950.02     23.88 o
   3   1   6     3549.44     3530.78     51.80 o
   5   1   6      622.54      583.56     16.36 o
   7   1   6      937.90     1017.49     23.62 o
   9   1   6       37.57       31.44      6.48 o
  11   1   6       14.65       42.07      9.95 o
  13   1   6       71.43       94.91     11.99 o
  15   1   6        0.18       31.66     13.87 o
  17   1   6      529.64      519.18     52.40 o
 -22   2   6       27.85       50.41     27.36 o
 -20   2   6      342.08      390.57     54.48 o
 -18   2   6      774.34      749.24     42.95 o
 -16   2   6      827.24      964.00     33.78 o
 -14   2   6     1478.14     1438.84     28.60 o
 -12   2   6      582.69      654.72     16.63 o
 -10   2   6     2550.16     2606.89     42.29 o
  -8   2   6      598.61      632.78      9.83 o
  -6   2   6      140.48      160.01      5.81 o
  -4   2   6      161.58      153.37      5.30 o
  -2   2   6      676.88      733.75     11.28 o
   0   2   6       39.40       58.89      4.87 o
   2   2   6      602.27      655.92     14.21 o
   4   2   6       93.96      106.36      9.04 o
   6   2   6      633.29      693.49     15.93 o
   8   2   6      142.49      173.58     11.00 o
  10   2   6     2068.66     2214.30     71.12 o
  12   2   6       13.60       18.57     10.22 o
  14   2   6      433.29      514.01    132.34 o
  16   2   6       32.15        7.78     13.06 o
  18   2   6       18.35      -10.55     18.74 o
 -21   3   6        0.69        0.83     22.89 o
 -19   3   6        0.32      -14.17     14.17 o
 -17   3   6      303.83      293.42     27.89 o
 -15   3   6      135.36      125.96     10.85 o
 -13   3   6        8.92       18.31      7.02 o
 -11   3   6      130.45      153.43     10.47 o
  -9   3   6      167.40      174.24      5.53 o
  -7   3   6     1048.80     1016.23     14.91 o
  -5   3   6     5589.86     5723.51     61.39 o
  -3   3   6       86.38       78.36      5.20 o
  -1   3   6     3625.17     4010.19     46.39 o
   1   3   6      424.90      377.81     12.44 o
   3   3   6      907.43     1068.81     20.65 o
   5   3   6      247.47      356.86     12.70 o
   7   3   6        1.18       21.68      6.53 o
   9   3   6      622.09      681.66     18.65 o
  11   3   6      897.24      866.63     24.55 o
  13   3   6      366.10      412.29     22.21 o
  15   3   6       16.04        2.64     12.45 o
  17   3   6       19.08       -1.17     22.14 o
 -20   4   6      322.69      448.59     51.41 o
 -18   4   6      660.43      742.98     43.61 o
 -16   4   6       92.29      110.42     20.34 o
 -14   4   6     1467.11     1552.30     58.70 o
 -12   4   6      339.09      376.88     12.59 o
 -10   4   6     1587.01     1506.13     21.40 o
  -8   4   6       92.10       93.41      5.63 o
  -6   4   6       57.64       46.32      5.15 o
  -4   4   6      451.02      436.27     11.15 o
  -2   4   6       50.20       46.30      5.53 o
   0   4   6      472.28      481.72     13.41 o
   2   4   6     1182.26      995.80     19.85 o
   4   4   6     3926.15     3928.97     62.53 o
   6   4   6       20.62       24.69      6.39 o
   8   4   6     2576.10     2555.21     49.21 o
  10   4   6        3.75       33.77      8.69 o
  12   4   6     1207.16     1279.06     39.98 o
  14   4   6      253.32      308.99     28.84 o
  16   4   6       11.17        4.86     18.18 o
 -21   5   6       50.08       47.26     31.01 o
 -19   5   6       12.07       22.72     26.20 o
 -17   5   6      220.08      245.92     44.36 o
 -15   5   6      441.23      453.79     35.81 o
 -13   5   6      108.63      132.71     10.27 o
 -11   5   6     6951.08     6849.38     87.59 o
  -9   5   6      574.05      551.94     13.59 o
  -7   5   6     2815.94     2640.52     35.96 o
  -5   5   6     1398.54     1310.92     26.23 o
  -3   5   6      133.63      138.49      7.99 o
  -1   5   6     1965.23     1687.44     30.28 o
   1   5   6      703.21      648.72     17.58 o
   3   5   6     1796.37     1664.72     28.98 o
   5   5   6     5614.56     5552.75     78.72 o
   7   5   6       18.40       31.80      7.76 o
   9   5   6      601.45      699.56     21.40 o
  11   5   6      198.20      182.53     17.09 o
  13   5   6       68.08       71.85     14.99 o
  15   5   6       56.57       50.97     17.81 o
  17   5   6        4.05      -18.56     18.56 o
 -20   6   6       19.07      -26.53     26.53 o
 -18   6   6      604.43      603.64     63.85 o
 -16   6   6      104.85      107.59     14.02 o
 -14   6   6      842.55      848.71     26.10 o
 -12   6   6      790.18      730.04     27.53 o
 -10   6   6     2995.61     2954.85     45.36 o
  -8   6   6      421.08      451.27     15.09 o
  -6   6   6      655.85      652.62     17.73 o
  -4   6   6      114.28      119.93      9.33 o
  -2   6   6       18.03       22.76      6.42 o
   0   6   6     2101.35     2090.78     33.52 o
   2   6   6      336.88      353.91     14.17 o
   4   6   6     6101.03     6031.15     78.53 o
   6   6   6        1.36       10.22      6.78 o
   8   6   6      488.71      484.59     19.51 o
  10   6   6       70.82       62.44     12.47 o
  12   6   6       11.26       12.97     12.08 o
  14   6   6       29.73       19.68     17.03 o
  16   6   6       12.64        3.95     20.04 o
 -19   7   6       72.73      118.57     39.80 o
 -17   7   6      360.23      269.02     25.62 o
 -15   7   6       40.55       33.17     10.13 o
 -13   7   6       33.08       22.43     10.90 o
 -11   7   6      476.75      463.84     31.14 o
  -9   7   6       63.93       83.88      9.19 o
  -7   7   6       20.58       15.52      8.27 o
  -5   7   6      815.90      814.17     30.22 o
  -3   7   6      354.72      342.13     15.56 o
  -1   7   6      408.48      412.57     16.94 o
   1   7   6       11.05       21.74      5.93 o
   3   7   6     1501.82     1295.68     26.35 o
   5   7   6        7.16       13.06      6.59 o
   7   7   6      383.08      310.09     16.72 o
   9   7   6       13.50        3.64      9.72 o
  11   7   6      108.43       77.99     15.83 o
  13   7   6        3.57        3.71     12.82 o
  15   7   6       81.46       37.82     19.71 o
 -18   8   6      182.26       67.83     35.49 o
 -16   8   6       61.05       84.12     15.23 o
 -14   8   6       59.65       31.72     12.98 o
 -12   8   6      274.64      225.45     17.85 o
 -10   8   6       80.11      127.52     14.16 o
  -8   8   6      150.03      173.55     15.13 o
  -6   8   6        8.45        8.96      5.75 o
  -4   8   6       65.32       46.13      8.11 o
  -2   8   6      280.37      264.51     15.82 o
   0   8   6      696.99      649.25     20.30 o
   2   8   6      394.05      366.03     14.98 o
   4   8   6     1573.94     1491.53     29.94 o
   6   8   6      126.12      128.93     10.79 o
   8   8   6      295.23      280.54     20.40 o
  10   8   6       19.70        5.46     11.86 o
  12   8   6       20.27       33.82     14.77 o
  14   8   6      227.79      155.99     25.61 o
 -17   9   6      219.21      270.25     31.11 o
 -15   9   6      258.77      286.33     60.28 o
 -13   9   6       37.61       38.61     19.24 o
 -11   9   6      699.56      750.23     45.38 o
  -9   9   6      602.55      546.25     28.99 o
  -7   9   6     1505.19     1562.78     40.09 o
  -5   9   6     1758.01     1674.35     42.34 o
  -3   9   6      524.40      483.49     20.03 o
  -1   9   6      931.26     1058.69     27.53 o
   1   9   6       31.00       31.85     11.51 o
   3   9   6      529.75      560.47     21.83 o
   5   9   6      677.72      663.42     21.15 o
   7   9   6       73.25       55.50     16.11 o
   9   9   6      350.62      359.96     27.18 o
  11   9   6        0.91        2.59     13.57 o
  13   9   6      100.93       73.61     27.60 o
 -14  10   6      247.76      261.33     33.83 o
 -12  10   6       46.67       62.97     21.31 o
 -10  10   6      300.84      294.63     38.91 o
  -8  10   6      219.94      239.92     25.63 o
  -6  10   6      665.88      683.59     30.02 o
  -4  10   6      758.93      685.27     29.39 o
  -2  10   6       33.75       53.48     12.10 o
   0  10   6      198.29      229.44     15.84 o
   2  10   6       50.75       36.69     10.41 o
   4  10   6      248.24      279.03     21.22 o
   6  10   6        1.16      -10.63     12.95 o
   8  10   6       89.57      108.02     23.44 o
  10  10   6       79.22       20.86     20.98 o
 -13  11   6       29.72       46.14     22.24 o
 -11  11   6      587.06      625.70     49.80 o
  -9  11   6       26.12       62.45     18.08 o
  -7  11   6       68.50       63.35     25.21 o
  -5  11   6      556.99      526.62     37.35 o
  -3  11   6      203.32      195.41     24.34 o
  -1  11   6     1295.49     1246.48     35.33 o
   1  11   6       22.07       46.67     11.91 o
   3  11   6     1847.29     1840.69     56.38 o
   5  11   6      123.48      152.60     40.42 o
   7  11   6      174.44      154.28     35.27 o
   9  11   6       63.00       63.59     20.61 o
 -10  12   6      448.24      471.15     45.91 o
  -8  12   6       10.31       34.06     17.83 o
  -6  12   6       83.17       77.23     27.88 o
  -4  12   6      340.62      342.57     44.71 o
  -2  12   6        0.06        4.98     13.03 o
   0  12   6      712.15      758.14     40.29 o
   2  12   6       40.62       83.56     28.89 o
   4  12   6     1121.22     1219.66     54.30 o
   6  12   6      546.46      623.75     44.15 o
  -5  13   6       77.82      103.86     27.09 o
  -3  13   6       50.75       42.54     19.15 o
  -1  13   6      411.23      436.19     37.98 o
 -21   1   7     1167.60     1184.84     78.52 o
 -19   1   7      147.92      147.31     19.24 o
 -17   1   7      203.47      198.73     12.15 o
 -15   1   7        0.98       10.88      7.69 o
 -13   1   7       99.57      121.14      7.53 o
 -11   1   7     3122.10     3252.08     38.60 o
  -9   1   7      269.90      365.85     10.00 o
  -7   1   7     2385.15     2452.52     29.71 o
  -5   1   7       25.97       14.98      3.02 o
  -3   1   7      209.72      321.42      8.22 o
  -1   1   7     5658.39     5665.31     59.28 o
   1   1   7      765.28      926.85     18.80 o
   3   1   7    10877.26    10921.70    127.27 o
   5   1   7     1267.96     1356.49     27.27 o
   7   1   7     1521.00     1478.78     27.59 o
   9   1   7       20.59       54.82      9.29 o
  11   1   7      301.04      336.82     23.70 o
  13   1   7       89.11       83.40     22.60 o
  15   1   7      179.47      177.78     22.00 o
  17   1   7      131.88      133.04     27.99 o
 -22   2   7        7.05      -20.40     20.40 o
 -20   2   7        6.05       14.59     16.50 o
 -18   2   7      116.66      123.62     17.60 o
 -16   2   7      207.04      223.54     20.50 o
 -14   2   7     1323.74     1352.62     31.03 o
 -12   2   7     1649.91     1581.76     46.70 o
 -10   2   7     3665.90     3757.95     44.61 o
  -8   2   7     1166.42     1062.79     13.86 o
  -6   2   7     1539.15     1604.55     21.11 o
  -4   2   7      666.94      687.43     12.33 o
  -2   2   7      893.73      952.27     17.27 o
   0   2   7       87.52       99.70      7.05 o
   2   2   7      625.07      659.11     15.01 o
   4   2   7        5.62        2.90      4.54 o
   6   2   7       70.32       63.72      6.91 o
   8   2   7      109.02      122.92      8.17 o
  10   2   7      195.58      220.53     15.48 o
  12   2   7     1414.85     1545.34     44.96 o
  14   2   7        2.52        5.61     14.61 o
  16   2   7      210.94      314.09     51.91 o
 -21   3   7       24.42       48.26     26.04 o
 -19   3   7       41.78       30.19     17.19 o
 -17   3   7     1078.94     1179.91     53.32 o
 -15   3   7        4.37       -4.25     10.60 o
 -13   3   7      923.64      958.33     26.02 o
 -11   3   7       45.44       58.23      5.33 o
  -9   3   7       14.93        7.16      3.00 o
  -7   3   7     2212.46     2225.50     27.59 o
  -5   3   7        0.35        0.03      2.86 o
  -3   3   7    16891.83    16645.13    158.72 o
  -1   3   7     4880.58     4821.54     61.60 o
   1   3   7      239.31      238.41     10.80 o
   3   3   7     2505.43     2538.45     38.40 o
   5   3   7      509.40      546.86     15.22 o
   7   3   7     3264.07     3239.33     58.30 o
   9   3   7     2004.47     1891.72     39.27 o
  11   3   7      950.04      968.07     27.33 o
  13   3   7     1444.84     1349.17     64.36 o
  15   3   7        5.73       15.54     15.44 o
  17   3   7        1.83        3.46     21.06 o
 -20   4   7       15.39       85.57     30.51 o
 -18   4   7      220.85      157.76     24.91 o
 -16   4   7      199.45      241.99     27.37 o
 -14   4   7      272.41      311.69     27.53 o
 -12   4   7       65.69       93.96      5.93 o
 -10   4   7     3662.81     3475.23     41.19 o
  -8   4   7      180.58      109.64      6.54 o
  -6   4   7     5523.86     5304.21     59.95 o
  -4   4   7     2835.14     3072.63     39.85 o
  -2   4   7     6655.12     6413.22     79.32 o
   0   4   7        0.76       -1.50      4.47 o
   2   4   7      230.23      254.85     11.86 o
   4   4   7      120.52      124.43      8.95 o
   6   4   7        1.94       24.58      7.28 o
   8   4   7     1110.46     1029.14     26.06 o
  10   4   7       46.61       62.82     10.33 o
  12   4   7      357.23      287.02     29.85 o
  14   4   7      236.71      173.60     23.72 o
  16   4   7        0.25       12.03     19.36 o
 -21   5   7       87.42       55.89     32.01 o
 -19   5   7      135.06      131.18     35.49 o
 -17   5   7      211.52      219.74     28.42 o
 -15   5   7        3.21        2.50      8.21 o
 -13   5   7      104.55       98.71      6.72 o
 -11   5   7      192.99      175.45     11.07 o
  -9   5   7      190.90      206.11      9.36 o
  -7   5   7      119.61      139.08      8.00 o
  -5   5   7     1064.98     1133.77     18.28 o
  -3   5   7      206.04      199.99     10.19 o
  -1   5   7     1192.31     1276.46     25.14 o
   1   5   7      287.39      260.57     13.22 o
   3   5   7        0.69        2.80      6.69 o
   5   5   7        3.09       19.81      6.83 o
   7   5   7       36.67       31.78      8.16 o
   9   5   7       30.87       32.88      9.37 o
  11   5   7      118.20      146.24     15.83 o
  13   5   7       17.41       36.11     13.53 o
  15   5   7      231.60      218.37     34.26 o
 -20   6   7       12.48        8.13     28.19 o
 -18   6   7      716.15      811.32     49.17 o
 -16   6   7      107.07      102.83     14.42 o
 -14   6   7      425.19      464.74     21.33 o
 -12   6   7      294.86      321.48     15.06 o
 -10   6   7       25.23       38.93      7.04 o
  -8   6   7      579.73      642.41     18.13 o
  -6   6   7     1269.13     1166.13     21.87 o
  -4   6   7       16.60       32.82      6.96 o
  -2   6   7     2016.49     2003.75     35.81 o
   0   6   7       82.41      126.90      9.89 o
   2   6   7       44.07       73.63      8.20 o
   4   6   7       78.11       83.45      8.39 o
   6   6   7      976.50      973.20     25.77 o
   8   6   7       55.15       81.14     11.97 o
  10   6   7      756.38      746.70     34.97 o
  12   6   7       18.54       23.79     12.97 o
  14   6   7      332.88      480.62     38.75 o
 -19   7   7      164.44      188.56     44.94 o
 -17   7   7      230.51      172.93     18.61 o
 -15   7   7      691.77      728.95     26.59 o
 -13   7   7       54.03       65.50     13.19 o
 -11   7   7      493.82      536.94     22.72 o
  -9   7   7       15.01        7.94      6.74 o
  -7   7   7      190.21      206.44     13.85 o
  -5   7   7       24.68       26.39      6.74 o
  -3   7   7     1341.47     1325.23     36.75 o
  -1   7   7       74.55      109.90      8.22 o
   1   7   7       58.65       76.26      7.91 o
   3   7   7      755.99      694.13     19.36 o
   5   7   7        8.66       17.62      6.89 o
   7   7   7      136.92       90.62     11.02 o
   9   7   7      925.66      896.11     32.25 o
  11   7   7        4.62       13.14     12.89 o
  13   7   7      660.84      596.63     50.57 o
 -18   8   7       34.18       49.92     32.67 o
 -16   8   7      191.75      162.45     16.38 o
 -14   8   7      433.22      442.56     28.03 o
 -12   8   7      162.31      174.00     26.43 o
 -10   8   7     2134.33     1986.87     44.23 o
  -8   8   7      662.98      596.86     30.22 o
  -6   8   7     1589.19     1590.33     40.56 o
  -4   8   7      164.68       98.59     12.59 o
  -2   8   7     2361.60     2137.69     39.89 o
   0   8   7      481.21      492.89     20.26 o
   2   8   7     1360.70     1190.67     27.45 o
   4   8   7      904.08      958.35     23.76 o
   6   8   7      312.22      259.61     21.77 o
   8   8   7      463.01      463.42     29.41 o
  10   8   7      287.43      341.45     26.99 o
  12   8   7      286.28      257.55     24.84 o
 -15   9   7        3.24        2.19     22.14 o
 -13   9   7       42.94        5.65     16.10 o
 -11   9   7       24.85       19.79     17.25 o
  -9   9   7        0.03       12.14     10.37 o
  -7   9   7      240.94      185.74     27.83 o
  -5   9   7      562.33      437.58     23.95 o
  -3   9   7      600.57      466.70     21.39 o
  -1   9   7      285.47      236.80     16.98 o
   1   9   7      343.90      289.48     18.32 o
   3   9   7       82.69       97.33     11.73 o
   5   9   7       45.64       31.46     10.76 o
   7   9   7      242.66      172.71     24.22 o
   9   9   7      217.80      250.24     27.50 o
  11   9   7      437.83      488.09     38.17 o
 -14  10   7       61.42       24.00     29.44 o
 -12  10   7      201.10      235.50     36.15 o
 -10  10   7       62.30       44.48     15.37 o
  -8  10   7      191.20      186.57     43.23 o
  -6  10   7      304.64      284.73     23.05 o
  -4  10   7       45.74       42.28     12.10 o
  -2  10   7      525.77      486.99     23.83 o
   0  10   7       35.78       26.01     11.21 o
   2  10   7        5.48        2.43      9.15 o
   4  10   7        0.39        9.18     10.97 o
   6  10   7       32.95       11.98     17.64 o
   8  10   7        0.06        6.12     15.77 o
  10  10   7        0.28      -15.22     15.29 o
 -11  11   7       66.92       38.30     22.55 o
  -9  11   7      629.16      683.75     42.68 o
  -7  11   7      427.07      430.68     34.15 o
  -5  11   7       85.02       86.52     19.55 o
  -3  11   7      370.02      330.73     26.57 o
  -1  11   7      287.41      325.81     26.08 o
   1  11   7      909.10      919.62     44.96 o
   3  11   7     1832.41     1950.94     57.47 o
   5  11   7      144.36      132.36     22.79 o
   7  11   7      621.65      685.77     46.06 o
  -8  12   7      316.98      354.69     33.32 o
  -6  12   7      452.55      454.41     37.24 o
  -4  12   7       10.98        4.35     14.47 o
  -2  12   7      445.80      458.89     38.26 o
   0  12   7       98.13      133.11     23.32 o
   2  12   7      221.12      231.60     28.56 o
   4  12   7      622.78      599.37     43.97 o
 -20   0   8      210.83      173.81     21.34 o
 -18   0   8       15.97       12.59     21.39 o
 -16   0   8      242.66      210.46     23.63 o
 -14   0   8       80.46       94.83     11.06 o
 -12   0   8     1073.68     1072.07     29.13 o
 -10   0   8       33.71       17.45      5.84 o
  -8   0   8      691.17      599.02     20.15 o
  -6   0   8     3991.08     4255.53     56.34 o
  -4   0   8      208.73      197.49     10.46 o
  -2   0   8    14690.13    16076.67    254.36 o
   0   0   8       12.83       22.91      8.98 o
   2   0   8     2152.10     2169.23     48.69 o
   4   0   8       16.02       63.33     10.70 o
   6   0   8      144.87      167.09     15.00 o
   8   0   8      575.56      582.92     31.90 o
  10   0   8       11.34        0.52     13.43 o
  12   0   8      265.68      231.40     28.64 o
  14   0   8       41.21       30.83     21.53 o
  16   0   8      282.61      281.09     51.58 o
 -21   1   8      281.87      269.05     28.28 o
 -19   1   8     1141.17     1162.58     36.26 o
 -17   1   8      513.31      550.56     23.17 o
 -15   1   8      997.30     1025.13     23.97 o
 -13   1   8       25.03       18.39      4.72 o
 -11   1   8       38.72       21.19      4.50 o
  -9   1   8        9.69        7.69      4.28 o
  -7   1   8        0.42        5.95      3.09 o
  -5   1   8       51.90       12.70      3.28 o
  -3   1   8        3.71       -1.86      3.90 o
  -1   1   8     1362.75     1427.59     23.53 o
   1   1   8      613.92      441.53     15.40 o
   3   1   8     1373.97     1451.61     26.98 o
   5   1   8      439.27      373.52     14.33 o
   7   1   8       86.33       92.51      8.16 o
   9   1   8        5.30        7.19      6.03 o
  11   1   8      114.94      150.69     19.37 o
  13   1   8        0.09       -9.40     13.71 o
  15   1   8       70.63      109.44     24.98 o
 -22   2   8      220.93      144.11     31.51 o
 -20   2   8        7.56        0.55     25.62 o
 -18   2   8     1631.91     1608.21     60.45 o
 -16   2   8      336.41      380.01     39.69 o
 -14   2   8      758.49      796.61     16.39 o
 -12   2   8      587.48      611.26     20.67 o
 -10   2   8      280.67      298.08      9.93 o
  -8   2   8      865.17      859.81     13.54 o
  -6   2   8     1924.55     1939.19     23.94 o
  -4   2   8      126.52      144.71      7.06 o
  -2   2   8     1419.59     1462.76     25.10 o
   0   2   8      268.51      322.33     15.21 o
   2   2   8     2795.80     2817.41     39.40 o
   4   2   8      426.30      434.83     14.47 o
   6   2   8      996.82     1004.72     22.51 o
   8   2   8      132.19      127.43      9.16 o
  10   2   8       21.80       11.58      8.82 o
  12   2   8      100.60       78.41     15.33 o
  14   2   8       50.08       41.57     18.00 o
  16   2   8       12.17       32.31     28.03 o
 -21   3   8        0.02      -18.74     20.73 o
 -19   3   8      176.31      205.03     25.92 o
 -17   3   8      255.36      290.54     25.46 o
 -15   3   8     1100.96     1185.83     44.15 o
 -13   3   8     1395.57     1423.32     23.99 o
 -11   3   8      791.47      817.45     16.55 o
  -9   3   8      267.10      282.96      8.63 o
  -7   3   8      105.69      110.40      6.98 o
  -5   3   8      926.74      980.38     20.11 o
  -3   3   8     3088.06     2878.60     40.91 o
  -1   3   8      202.41      210.69     10.59 o
   1   3   8     1550.10     1417.37     26.15 o
   3   3   8       47.09       86.53      8.04 o
   5   3   8      110.99      116.90      9.68 o
   7   3   8     1915.82     2125.22     35.64 o
   9   3   8       22.79       39.23     10.31 o
  11   3   8     2282.75     2319.50     51.81 o
  13   3   8        1.92       14.80     14.72 o
  15   3   8      179.02      164.00     29.16 o
 -20   4   8        2.53       10.95     24.21 o
 -18   4   8      323.16      320.31     32.56 o
 -16   4   8       32.44       83.00     16.86 o
 -14   4   8       64.54       75.45      9.80 o
 -12   4   8      678.62      692.86     14.97 o
 -10   4   8       93.61       94.14      6.22 o
  -8   4   8     3617.29     3668.60     45.12 o
  -6   4   8     3731.42     3711.21     50.94 o
  -4   4   8      386.95      382.25     11.59 o
  -2   4   8     4605.20     4613.89     57.66 o
   0   4   8       44.73       53.67      6.93 o
   2   4   8     3254.37     3134.28     46.47 o
   4   4   8      139.07      139.85     12.27 o
   6   4   8      576.21      652.70     27.93 o
   8   4   8      128.56      131.79     12.31 o
  10   4   8      253.42      228.12     16.80 o
  12   4   8       17.01       18.23     12.59 o
  14   4   8       31.45       16.77     16.76 o
 -19   5   8       33.53       26.37     19.45 o
 -17   5   8      948.18     1070.27     53.60 o
 -15   5   8       41.70       54.84     10.94 o
 -13   5   8      526.68      527.11     13.83 o
 -11   5   8       22.48       22.66      4.50 o
  -9   5   8     4589.00     4549.13     63.74 o
  -7   5   8     2359.14     2391.24     33.11 o
  -5   5   8      411.02      402.61     13.30 o
  -3   5   8      336.55      379.02     13.95 o
  -1   5   8        0.73        4.26      5.53 o
   1   5   8     2352.80     2277.65     35.15 o
   3   5   8      878.52      890.72     23.47 o
   5   5   8     1826.31     1788.88     36.14 o
   7   5   8      741.44      753.92     29.87 o
   9   5   8      137.36      132.81     13.51 o
  11   5   8        0.26       28.60     13.75 o
  13   5   8      308.05      261.50     28.27 o
  15   5   8      451.12      658.04     74.13 o
 -20   6   8       99.67      120.07     37.64 o
 -18   6   8       83.28       72.52     22.60 o
 -16   6   8       36.58       45.27     12.41 o
 -14   6   8       19.37       31.37      9.65 o
 -12   6   8      886.91      950.46     27.99 o
 -10   6   8       44.76       25.26      6.32 o
  -8   6   8       82.50      121.61      8.60 o
  -6   6   8     2764.19     2659.23     37.36 o
  -4   6   8        3.79        5.13      5.49 o
  -2   6   8     1711.82     1786.84     33.81 o
   0   6   8     1476.10     1287.82     28.29 o
   2   6   8     1355.35     1323.05     27.06 o
   4   6   8     1141.48      982.32     25.83 o
   6   6   8     1683.19     1609.81     35.47 o
   8   6   8       54.63       57.63     11.30 o
  10   6   8      210.74      220.97     35.16 o
  12   6   8       14.64       19.06     13.69 o
  14   6   8      156.80      143.10     29.74 o
 -19   7   8      177.99      136.15     41.96 o
 -17   7   8      617.08      512.72     45.34 o
 -15   7   8      121.38      109.59     13.32 o
 -13   7   8     1678.59     1618.82     47.91 o
 -11   7   8        0.63        7.45      8.68 o
  -9   7   8      278.68      257.44     16.30 o
  -7   7   8       35.82       12.25      8.03 o
  -5   7   8      316.83      343.71     15.14 o
  -3   7   8      379.34      363.86     16.38 o
  -1   7   8      651.70      639.76     17.79 o
   1   7   8       62.23       56.45      9.04 o
   3   7   8       29.54       25.94      7.53 o
   5   7   8      586.35      556.35     21.61 o
   7   7   8       66.06       83.92     12.22 o
   9   7   8      458.21      433.40     29.35 o
  11   7   8        9.45       -8.55     11.83 o
  13   7   8        1.34        5.16     16.71 o
 -16   8   8       39.09       17.45     13.25 o
 -14   8   8      428.60      422.65     27.32 o
 -12   8   8        0.15        5.10     13.89 o
 -10   8   8      313.67      288.18     20.56 o
  -8   8   8      311.42      299.83     22.30 o
  -6   8   8        1.02       -6.99      7.81 o
  -4   8   8       88.94       95.24     10.35 o
  -2   8   8       38.55       37.05      8.29 o
   0   8   8       18.46       26.33      8.17 o
   2   8   8       13.25       32.41      7.70 o
   4   8   8       75.79       60.03      9.24 o
   6   8   8       62.59       59.06     10.63 o
   8   8   8       24.95       10.25     14.63 o
  10   8   8      101.90      125.00     19.56 o
  12   8   8       33.04       37.87     16.34 o
 -15   9   8       85.74       99.89     34.25 o
 -13   9   8      554.06      486.36     39.96 o
 -11   9   8       20.40       44.72     21.81 o
  -9   9   8      211.72      209.52     22.76 o
  -7   9   8      163.95      162.07     15.88 o
  -5   9   8       17.37       24.47     10.17 o
  -3   9   8      986.14      858.76     27.05 o
  -1   9   8       85.37       63.31     11.21 o
   1   9   8     1030.57      923.09     28.91 o
   3   9   8      120.97      150.26     14.28 o
   5   9   8      247.37      240.31     20.66 o
   7   9   8      304.32      306.74     30.25 o
   9   9   8        6.13       27.60     16.78 o
 -14  10   8      138.95       86.99     23.56 o
 -12  10   8      725.18      846.50     52.30 o
 -10  10   8       40.23       57.16     16.03 o
  -8  10   8      767.23      794.35     43.39 o
  -6  10   8      279.88      248.26     26.45 o
  -4  10   8     1383.74     1303.69     52.21 o
  -2  10   8     1554.42     1454.77     42.68 o
   0  10   8      665.14      648.61     30.03 o
   2  10   8      665.93      716.81     33.45 o
   4  10   8       79.57       58.15     15.63 o
   6  10   8      198.59      203.46     26.80 o
   8  10   8      209.45      246.96     29.65 o
 -11  11   8       41.11       -3.42     38.23 o
  -9  11   8      231.29      278.12     28.42 o
  -7  11   8      773.62      839.38     46.00 o
  -5  11   8       10.41       16.96     15.43 o
  -3  11   8      532.97      507.76     32.87 o
  -1  11   8      304.51      315.06     27.00 o
   1  11   8       60.40      112.01     16.44 o
   3  11   8      417.50      406.54     31.48 o
   5  11   8        1.50      -14.30     14.30 o
  -8  12   8        1.55      -15.56     17.97 o
  -6  12   8      323.60      390.31     35.17 o
  -4  12   8      193.56      217.85     45.72 o
  -2  12   8       38.50       26.64     17.39 o
   0  12   8        0.62       -2.14     15.44 o
   2  12   8      460.41      558.03     52.48 o
 -21   1   9       45.58       49.09     24.38 o
 -19   1   9      115.43      131.60     23.48 o
 -17   1   9      579.09      603.30     41.65 o
 -15   1   9      389.94      388.62     19.89 o
 -13   1   9      162.22      166.42     11.13 o
 -11   1   9       57.10       82.30      7.10 o
  -9   1   9      530.60      536.75     15.36 o
  -7   1   9      938.64      919.31     14.23 o
  -5   1   9     1904.69     1951.01     28.11 o
  -3   1   9      833.51      848.49     17.28 o
  -1   1   9      437.06      546.18     19.32 o
   1   1   9       28.42       36.17      6.45 o
   3   1   9        4.65       -1.90      5.52 o
   5   1   9      321.36      315.32     16.89 o
   7   1   9      157.17      179.31     10.78 o
   9   1   9       22.91       20.35      9.55 o
  11   1   9       28.81       13.42     12.40 o
  13   1   9        1.28       -3.23     16.23 o
  15   1   9      145.69      128.77     28.89 o
 -20   2   9      348.75      264.86     29.57 o
 -18   2   9       25.76       72.89     11.04 o
 -16   2   9     1034.10      974.59     37.15 o
 -14   2   9        0.23       31.53      6.19 o
 -12   2   9      120.46      124.41      8.21 o
 -10   2   9        0.55        7.05      4.66 o
  -8   2   9      831.06      802.60     14.29 o
  -6   2   9      525.42      586.64     13.70 o
  -4   2   9     3626.95     3569.30     48.42 o
  -2   2   9        1.72        2.87      5.26 o
   0   2   9     2026.51     1886.41     31.86 o
   2   2   9     3888.06     3869.15     51.56 o
   4   2   9      304.58      293.18     13.83 o
   6   2   9     4526.86     4400.92     61.68 o
   8   2   9      109.59      141.82     11.41 o
  10   2   9     1136.29     1093.88     33.15 o
  12   2   9        1.82       12.78     12.50 o
  14   2   9       22.23       41.31     21.41 o
 -21   3   9        3.07      -18.74     21.06 o
 -19   3   9      129.83      125.20     23.51 o
 -17   3   9      576.91      612.71     35.44 o
 -15   3   9      251.68      290.50     13.76 o
 -13   3   9     8829.41     8681.84    112.89 o
 -11   3   9     1286.25     1325.81     24.99 o
  -9   3   9     7842.04     7702.12     83.30 o
  -7   3   9      214.29      224.10      9.99 o
  -5   3   9     2165.04     2055.32     32.05 o
  -3   3   9      151.87      129.80      8.25 o
  -1   3   9      937.06      911.53     19.26 o
   1   3   9     1564.74     1561.15     28.80 o
   3   3   9        6.48        7.53      6.07 o
   5   3   9        2.26       10.84      6.46 o
   7   3   9      297.19      321.92     15.77 o
   9   3   9      231.62      277.76     19.04 o
  11   3   9       94.41       99.31     16.62 o
  13   3   9        1.90       -0.87     14.88 o
  15   3   9      108.06       87.78     24.76 o
 -20   4   9       22.59       36.72     19.62 o
 -18   4   9      268.43      266.64     52.65 o
 -16   4   9       19.46       14.99     10.82 o
 -14   4   9      633.10      620.97     20.28 o
 -12   4   9       48.14       56.20      6.16 o
 -10   4   9      207.77      238.53      9.51 o
  -8   4   9     3113.31     3076.63     39.80 o
  -6   4   9      292.35      314.87     14.50 o
  -4   4   9     3883.96     3771.18     49.31 o
  -2   4   9     3232.32     3106.89     45.99 o
   0   4   9       11.09       44.06      7.30 o
   2   4   9     5848.95     6001.51     92.41 o
   4   4   9       25.34       36.70      7.50 o
   6   4   9      580.95      602.46     23.36 o
   8   4   9      609.95      654.46     47.32 o
  10   4   9     1309.99     1290.36     42.13 o
  12   4   9       41.18       24.07     14.11 o
  14   4   9      205.32      190.90     56.47 o
 -19   5   9       11.85      -15.65     15.65 o
 -17   5   9       28.74       31.97     25.46 o
 -15   5   9      228.14      241.28     36.84 o
 -13   5   9      427.91      444.31     22.38 o
 -11   5   9      185.95      228.78     11.69 o
  -9   5   9     4516.81     4470.14     56.35 o
  -7   5   9        4.42       46.43      7.55 o
  -5   5   9     9023.89     8889.45    101.65 o
  -3   5   9       89.25       87.37      7.86 o
  -1   5   9     2566.28     2578.14     38.83 o
   1   5   9      780.72      734.93     20.42 o
   3   5   9      184.35      176.55     11.72 o
   5   5   9      348.94      303.23     18.15 o
   7   5   9      515.72      493.52     23.41 o
   9   5   9        3.39        1.51      9.70 o
  11   5   9      179.14      163.88     20.07 o
  13   5   9      277.75      344.83     34.11 o
 -18   6   9       18.37       77.09     23.60 o
 -16   6   9      131.25      123.00     16.25 o
 -14   6   9     2057.40     1999.96     57.53 o
 -12   6   9      727.07      756.85     30.00 o
 -10   6   9     4956.65     4708.20     74.04 o
  -8   6   9       36.21       48.05      6.92 o
  -6   6   9     2092.55     2026.11     30.06 o
  -4   6   9      386.30      374.67     15.07 o
  -2   6   9      118.40      140.52     10.50 o
   0   6   9     2101.26     2092.08     37.03 o
   2   6   9     1565.04     1648.77     37.57 o
   4   6   9       63.05       59.75     10.02 o
   6   6   9      111.41      111.70     12.39 o
   8   6   9       20.92       24.56     10.72 o
  10   6   9      223.60      243.21     23.85 o
  12   6   9      256.15      249.15     28.77 o
 -17   7   9      123.12       47.14     22.91 o
 -15   7   9      140.56      138.68     16.64 o
 -13   7   9      233.18      235.91     20.74 o
 -11   7   9      852.38      773.54     55.72 o
  -9   7   9      280.04      330.66     18.85 o
  -7   7   9      123.34      158.71     14.11 o
  -5   7   9      146.74      147.43     11.38 o
  -3   7   9        0.92        5.73      5.44 o
  -1   7   9        6.23       -3.92      5.84 o
   1   7   9      536.84      515.67     18.58 o
   3   7   9      578.13      634.50     23.62 o
   5   7   9      301.01      286.63     17.18 o
   7   7   9        2.39       14.46     10.72 o
   9   7   9      630.18      671.25     36.79 o
  11   7   9        0.07       -1.30     13.63 o
 -16   8   9       28.21       18.68     16.17 o
 -14   8   9      418.44      382.19     80.60 o
 -12   8   9      396.66      404.73     35.38 o
 -10   8   9        0.25       -5.39      9.20 o
  -8   8   9     1296.30     1250.15     35.02 o
  -6   8   9       26.39       25.73     10.12 o
  -4   8   9      879.71      966.36     31.74 o
  -2   8   9       75.63       79.00     11.14 o
   0   8   9       45.99       33.08      9.58 o
   2   8   9      763.45      769.61     26.91 o
   4   8   9       52.62       38.60     12.64 o
   6   8   9      340.11      264.35     23.22 o
   8   8   9       32.59       49.28     18.20 o
  10   8   9       32.37       31.03     18.99 o
 -15   9   9      228.47      243.34     35.49 o
 -13   9   9        0.25        2.60     16.57 o
 -11   9   9      410.56      500.65     41.71 o
  -9   9   9       47.17       35.95     14.49 o
  -7   9   9      406.68      406.71     31.07 o
  -5   9   9       18.59        6.13     13.20 o
  -3   9   9       64.62       88.76     16.22 o
  -1   9   9        3.87       15.94     10.26 o
   1   9   9        1.23        9.59      9.39 o
   3   9   9       41.69       69.72     13.79 o
   5   9   9        0.11        1.15     11.91 o
   7   9   9       36.87       19.27     17.08 o
   9   9   9        0.21       25.10     18.37 o
 -12  10   9      310.75      387.81     40.20 o
 -10  10   9       19.21       -0.33     22.97 o
  -8  10   9       38.16       57.89     17.86 o
  -6  10   9      178.44      157.23     22.32 o
  -4  10   9      110.04       89.65     17.42 o
  -2  10   9      287.12      237.01     23.12 o
   0  10   9      145.04      172.71     17.87 o
   2  10   9      145.43      126.41     17.11 o
   4  10   9      156.65      153.92     20.22 o
   6  10   9        0.05       -8.13     17.47 o
  -9  11   9      202.84      189.82     49.83 o
  -7  11   9      155.48      189.69     25.83 o
  -5  11   9      531.62      594.50     46.32 o
  -3  11   9      202.20      241.89     53.14 o
  -1  11   9       94.67      103.20     18.91 o
   1  11   9       33.97       40.46     17.95 o
   3  11   9        4.71       22.36     20.78 o
  -4  12   9      389.45      496.30     69.07 o
  -2  12   9        3.60       10.93     20.70 o
 -20   0  10      291.63      291.87     32.84 o
 -18   0  10      804.69      810.55     60.78 o
 -16   0  10       18.07       19.13     10.15 o
 -14   0  10      779.85      744.47     37.55 o
 -12   0  10      328.63      333.27     21.86 o
 -10   0  10     1589.31     1505.64     73.75 o
  -8   0  10     2249.25     2345.64     34.71 o
  -6   0  10      176.70      182.48     13.80 o
  -4   0  10     2574.43     2590.51     49.43 o
  -2   0  10      146.87      223.00     14.53 o
   0   0  10     2908.76     3006.34     64.07 o
   2   0  10      768.16      910.91     67.21 o
   4   0  10     1274.07     1272.64     38.76 o
   6   0  10      295.30      313.37     26.26 o
   8   0  10      137.85      190.29     26.50 o
  10   0  10      346.83      393.82     44.10 o
  12   0  10        6.81       25.04     28.69 o
  14   0  10      124.41      135.65     41.79 o
 -21   1  10       38.42       33.00     21.89 o
 -19   1  10       59.93       82.49     16.09 o
 -17   1  10        5.57       24.71     10.80 o
 -15   1  10       39.97       38.99     10.39 o
 -13   1  10      188.79      184.55     12.67 o
 -11   1  10       40.70       27.40      8.49 o
  -9   1  10      378.57      374.46     12.24 o
  -7   1  10       43.90       21.99      4.42 o
  -5   1  10      255.13      256.00     10.70 o
  -3   1  10      357.18      332.45     13.40 o
  -1   1  10       26.19       35.13      6.64 o
   1   1  10       36.19        9.05      6.11 o
   3   1  10       15.04       24.47      7.16 o
   5   1  10        7.68        5.78      6.67 o
   7   1  10        7.83       41.90      8.51 o
   9   1  10       40.60       39.37     11.41 o
  11   1  10        9.46       12.42     11.80 o
  13   1  10       75.92       39.10     21.62 o
 -20   2  10       18.15       16.25     22.22 o
 -18   2  10      251.96      235.79     29.39 o
 -16   2  10        0.26       15.58      8.92 o
 -14   2  10      378.25      389.99     17.08 o
 -12   2  10       38.20       47.80      7.90 o
 -10   2  10      132.31      141.66      7.78 o
  -8   2  10      449.62      447.51     13.21 o
  -6   2  10     1198.54     1207.14     21.93 o
  -4   2  10     4003.61     3971.16     54.02 o
  -2   2  10       39.38       42.27      7.65 o
   0   2  10      190.20      209.27     11.82 o
   2   2  10       61.65       68.37      7.96 o
   4   2  10       18.55       36.25      7.23 o
   6   2  10     1952.92     2053.06     36.78 o
   8   2  10        2.41       10.91      9.46 o
  10   2  10     1269.32     1173.23     59.48 o
  12   2  10        0.81       17.78     24.88 o
  14   2  10       55.59       47.56     23.20 o
 -21   3  10      167.18      161.52     34.83 o
 -19   3  10       27.41       37.15     25.21 o
 -17   3  10       31.29       37.55     20.46 o
 -15   3  10      481.79      471.42     40.49 o
 -13   3  10      853.38      909.98     24.15 o
 -11   3  10     3073.77     2983.85     62.69 o
  -9   3  10     3748.12     3759.60     57.31 o
  -7   3  10     1131.27     1067.16     23.32 o
  -5   3  10      625.10      643.20     16.58 o
  -3   3  10      407.95      417.76     14.47 o
  -1   3  10      205.24      230.36     11.72 o
   1   3  10     6491.73     6440.08     83.91 o
   3   3  10       94.60      134.48     10.79 o
   5   3  10     2367.35     2402.94     41.09 o
   7   3  10      213.58      268.48     19.20 o
   9   3  10       73.67       79.22     22.81 o
  11   3  10        9.86       14.47     13.63 o
  13   3  10        0.16      -10.54     19.11 o
 -20   4  10        8.25       34.99     27.03 o
 -18   4  10      101.79      153.58     26.91 o
 -16   4  10        0.23        0.41     11.59 o
 -14   4  10      229.95      208.56     17.71 o
 -12   4  10      598.52      653.84     17.88 o
 -10   4  10      767.40      779.61     16.78 o
  -8   4  10     1459.31     1492.34     29.40 o
  -6   4  10      260.47      239.63     10.26 o
  -4   4  10      433.12      475.48     15.62 o
  -2   4  10     2074.14     1952.05     33.96 o
   0   4  10      423.82      429.62     16.97 o
   2   4  10     1835.54     1679.24     32.29 o
   4   4  10      155.33      157.90     11.79 o
   6   4  10      217.69      304.16     18.95 o
   8   4  10      383.47      343.32     22.02 o
  10   4  10     1242.47     1412.63     55.38 o
  12   4  10       99.09       67.99     30.57 o
 -19   5  10      197.43      185.74     41.62 o
 -17   5  10       47.78       13.36     23.08 o
 -15   5  10      219.79      291.41     37.63 o
 -13   5  10        2.83        6.03      7.11 o
 -11   5  10      270.61      253.50     15.51 o
  -9   5  10     2119.04     2125.07     32.97 o
  -7   5  10     1302.36     1299.86     26.92 o
  -5   5  10    17783.53    17384.54    188.28 o
  -3   5  10     2896.15     2933.19     45.26 o
  -1   5  10     6859.24     6723.89     87.55 o
   1   5  10      148.09      162.35     12.54 o
   3   5  10     1239.02     1235.97     33.50 o
   5   5  10       86.85       91.17     12.28 o
   7   5  10      241.35      247.57     19.49 o
   9   5  10      449.25      396.87     24.58 o
  11   5  10      128.64       74.92     17.42 o
 -18   6  10      256.94      256.71     48.26 o
 -16   6  10      160.96      150.42     19.02 o
 -14   6  10      535.76      522.58     22.56 o
 -12   6  10       21.36       18.82     10.25 o
 -10   6  10      590.66      648.11     21.55 o
  -8   6  10        3.40        5.77      7.54 o
  -6   6  10      454.76      485.92     19.79 o
  -4   6  10      202.47      208.29     11.60 o
  -2   6  10      534.59      523.75     17.90 o
   0   6  10       77.90       81.10     10.26 o
   2   6  10      512.14      512.58     23.98 o
   4   6  10        1.65       18.02     10.44 o
   6   6  10      982.81     1065.16     31.87 o
   8   6  10       20.60       20.76     11.77 o
  10   6  10      747.31      693.70     47.96 o
  12   6  10       12.12      -14.00     15.61 o
 -17   7  10       14.82       19.73     32.67 o
 -15   7  10      543.65      576.80     37.42 o
 -13   7  10      128.90      120.25     16.95 o
 -11   7  10      302.36      300.28     23.93 o
  -9   7  10      176.21      175.95     17.08 o
  -7   7  10        0.14       -0.36      8.16 o
  -5   7  10        1.23       -7.24      8.40 o
  -3   7  10        8.25        3.94      7.20 o
  -1   7  10       58.28       61.97     10.14 o
   1   7  10      250.89      253.12     17.00 o
   3   7  10      634.80      599.97     33.75 o
   5   7  10       54.75       64.05     12.11 o
   7   7  10      462.47      460.10     27.57 o
   9   7  10        5.39       -1.46     13.07 o
  11   7  10        0.93      -26.70     26.70 o
 -16   8  10        0.29        8.99     16.37 o
 -14   8  10       32.43       43.94     27.53 o
 -12   8  10       33.96       58.25     18.52 o
 -10   8  10       19.66       16.37     15.86 o
  -8   8  10        0.26       13.29     12.09 o
  -6   8  10      257.71      203.54     17.57 o
  -4   8  10       55.94       38.34     14.74 o
  -2   8  10      167.53      166.01     16.33 o
   0   8  10        2.70        6.77      8.81 o
   2   8  10      233.32      212.11     19.30 o
   4   8  10       74.86       96.00     15.72 o
   6   8  10        5.24        8.23     12.88 o
   8   8  10       31.14       14.10     16.52 o
 -13   9  10        9.46       -7.20     16.78 o
 -11   9  10      251.56      301.26     34.07 o
  -9   9  10      386.24      381.78     30.79 o
  -7   9  10      172.30      139.20     20.89 o
  -5   9  10      493.10      450.60     33.71 o
  -3   9  10       10.80       18.45     12.41 o
  -1   9  10      311.35      323.85     33.56 o
   1   9  10      224.94      270.86     21.52 o
   3   9  10      221.61      228.55     22.91 o
   5   9  10      204.06      207.07     24.01 o
   7   9  10        7.02       24.09     25.12 o
 -12  10  10       57.69       61.79     23.53 o
 -10  10  10      602.88      723.95     97.93 o
  -8  10  10        1.41       33.02     15.69 o
  -6  10  10      440.19      428.60     34.96 o
  -4  10  10       49.92       70.65     18.63 o
  -2  10  10       64.58       49.15     15.73 o
   0  10  10      722.48      788.00     41.04 o
   2  10  10       18.10       26.40     14.59 o
   4  10  10      798.71      794.59     72.77 o
  -7  11  10       12.63       10.35     17.02 o
  -5  11  10      613.47      618.82     43.56 o
  -3  11  10      113.09      104.30     22.12 o
  -1  11  10      395.50      370.69     34.88 o
   1  11  10      157.01      184.03     27.25 o
 -19   1  11       31.18       23.49     13.90 o
 -17   1  11        0.08        2.60     10.71 o
 -15   1  11       46.36       50.68     12.05 o
 -13   1  11        3.18       -5.48      7.39 o
 -11   1  11       70.13       52.50      8.58 o
  -9   1  11      260.47      240.75     10.39 o
  -7   1  11      281.04      364.67     12.45 o
  -5   1  11        0.21        0.28      4.76 o
  -3   1  11      333.12      342.71     14.35 o
  -1   1  11      675.91      598.16     17.77 o
   1   1  11       41.52       45.70      7.89 o
   3   1  11      215.26      195.80     12.76 o
   5   1  11      180.78      198.65     13.07 o
   7   1  11      178.78      191.32     15.57 o
   9   1  11     1227.70     1218.32     77.14 o
  11   1  11      248.91      207.61     29.85 o
  13   1  11      312.43      235.04     35.45 o
 -20   2  11        4.11        4.31     22.72 o
 -18   2  11      444.20      440.18     28.31 o
 -16   2  11      248.75      276.15     21.41 o
 -14   2  11     1906.22     1867.18     48.77 o
 -12   2  11      527.63      521.86     21.57 o
 -10   2  11     1050.03      949.69     21.33 o
  -8   2  11       12.70        4.24      4.17 o
  -6   2  11       32.15       36.96      6.44 o
  -4   2  11       44.26       43.91      6.86 o
  -2   2  11      613.05      598.25     17.66 o
   0   2  11       83.58       90.09      9.17 o
   2   2  11      868.42      925.60     21.88 o
   4   2  11      138.31      116.47     10.22 o
   6   2  11       89.36       99.99     11.02 o
   8   2  11      121.79       80.00     15.50 o
  10   2  11       73.95       61.35     16.70 o
  12   2  11       26.83       22.03     20.27 o
 -19   3  11        5.10       -5.47     21.72 o
 -17   3  11      650.16      629.69     32.29 o
 -15   3  11        1.76       -8.79     10.12 o
 -13   3  11     1212.49     1200.59     37.64 o
 -11   3  11      495.49      558.89     17.07 o
  -9   3  11      491.17      448.70     16.73 o
  -7   3  11        0.59        1.19      4.25 o
  -5   3  11     2253.49     2106.41     35.07 o
  -3   3  11      251.34      239.96     11.95 o
  -1   3  11     6720.39     6594.24     81.14 o
   1   3  11     2835.56     2908.73     46.77 o
   3   3  11     5880.84     5808.28     79.59 o
   5   3  11     2093.46     2215.39     42.73 o
   7   3  11     1006.18      903.11     35.25 o
   9   3  11        2.29        6.98     12.08 o
  11   3  11      150.18       76.92     19.74 o
 -18   4  11      208.76      234.66     42.62 o
 -16   4  11        4.63        2.93     14.76 o
 -14   4  11       69.45       87.15     15.39 o
 -12   4  11      386.79      411.16     26.55 o
 -10   4  11      746.07      730.64     22.00 o
  -8   4  11      398.21      488.27     17.40 o
  -6   4  11      257.08      299.01     13.58 o
  -4   4  11     4121.58     3928.17     56.05 o
  -2   4  11      235.54      218.08     14.92 o
   0   4  11     1566.46     1684.84     32.68 o
   2   4  11      112.28       99.08     10.40 o
   4   4  11       30.25       13.03      8.19 o
   6   4  11       11.69       22.37     12.60 o
   8   4  11       40.96       31.60     13.93 o
  10   4  11      232.53      246.24     24.70 o
  12   4  11        0.96       18.82     30.60 o
 -19   5  11       84.34       52.90     34.49 o
 -17   5  11       25.17       40.65     28.94 o
 -15   5  11       66.28       54.02     16.43 o
 -13   5  11       47.52       59.05     10.34 o
 -11   5  11       39.12       54.35     11.45 o
  -9   5  11       80.89       80.66     12.28 o
  -7   5  11     2167.88     2137.68     46.62 o
  -5   5  11       96.54      146.93     11.26 o
  -3   5  11     2609.80     2621.71     44.61 o
  -1   5  11      502.21      505.75     20.85 o
   1   5  11      520.30      580.79     20.55 o
   3   5  11      390.27      451.86     19.87 o
   5   5  11       52.94       51.58     11.56 o
   7   5  11       72.37       95.44     17.15 o
   9   5  11       18.28       20.09     14.88 o
  11   5  11       97.66      105.21     20.17 o
 -18   6  11       42.42        3.15     31.51 o
 -16   6  11      607.68      725.89     57.71 o
 -14   6  11       61.75       36.76     16.82 o
 -12   6  11       16.75       22.60     12.11 o
 -10   6  11     1352.91     1317.91     40.64 o
  -8   6  11      946.97      893.36     26.54 o
  -6   6  11      373.39      412.00     22.69 o
  -4   6  11      473.88      520.64     27.26 o
  -2   6  11      173.93      192.71     13.81 o
   0   6  11      989.30     1014.28     27.61 o
   2   6  11      691.20      722.82     30.17 o
   4   6  11     1750.64     1839.82     47.88 o
   6   6  11      181.22      169.69     18.27 o
   8   6  11      213.69      221.87     23.70 o
  10   6  11       15.02       21.04     16.09 o
 -17   7  11      310.44      419.57     62.35 o
 -15   7  11       19.34        8.34     15.07 o
 -13   7  11        1.84       11.78     12.47 o
 -11   7  11       90.12       89.16     16.66 o
  -9   7  11       12.03        5.18     10.14 o
  -7   7  11       67.77       46.90     11.26 o
  -5   7  11        8.82       38.83     11.85 o
  -3   7  11       27.25       39.93     11.26 o
  -1   7  11      951.70     1007.02     32.88 o
   1   7  11      197.63      154.99     16.53 o
   3   7  11     1276.97     1262.01     39.17 o
   5   7  11      236.99      180.40     21.01 o
   7   7  11       78.84       87.77     26.59 o
   9   7  11      412.48      412.15     36.35 o
 -14   8  11      401.25      451.71     39.70 o
 -12   8  11      497.82      622.91     46.47 o
 -10   8  11      603.07      675.45     45.86 o
  -8   8  11        9.48        3.36     15.27 o
  -6   8  11      322.87      405.86     31.75 o
  -4   8  11      952.71      880.99     35.81 o
  -2   8  11      498.20      583.37     33.08 o
   0   8  11     1503.84     1516.21     42.86 o
   2   8  11        3.18       -2.12     10.69 o
   4   8  11      388.94      345.43     26.97 o
   6   8  11      496.47      471.45     37.62 o
 -13   9  11      290.38      326.12     35.72 o
 -11   9  11       94.36       56.13     31.43 o
  -9   9  11      304.76      371.95     39.01 o
  -7   9  11      122.69      190.35     24.59 o
  -5   9  11      203.03      174.71     24.03 o
  -3   9  11      224.70      306.53     27.55 o
  -1   9  11      108.07      120.67     18.95 o
   1   9  11      143.74      130.88     17.20 o
   3   9  11       10.86       -1.71     13.11 o
   5   9  11       15.15       28.36     18.12 o
 -10  10  11      177.70      112.19     47.35 o
  -8  10  11       39.46       30.75     26.12 o
  -6  10  11        8.53       12.69     16.23 o
  -4  10  11      155.46      140.22     23.68 o
  -2  10  11       35.93       14.95     16.52 o
   0  10  11      452.86      494.67     39.10 o
   2  10  11      237.67      215.64     30.48 o
 -18   0  12      748.21      846.76     55.22 o
 -16   0  12      436.01      378.77     42.12 o
 -14   0  12        5.96       -1.37     14.45 o
 -12   0  12     1372.90     1249.84     55.37 o
 -10   0  12     2543.99     2401.26     65.93 o
  -8   0  12     3669.64     3536.21     61.86 o
  -6   0  12    10727.66    10063.34    153.67 o
  -4   0  12      354.98      338.17     18.68 o
  -2   0  12     3256.95     3125.04     61.69 o
   0   0  12      318.11      315.91     19.68 o
   2   0  12      251.65      214.78     17.26 o
   4   0  12     1764.29     1761.55     55.59 o
   6   0  12        6.43        4.79     11.56 o
   8   0  12      478.13      449.25     56.88 o
  10   0  12      209.62       79.17     28.78 o
  12   0  12      149.14       87.06     40.46 o
 -19   1  12       12.56       17.21     11.93 o
 -17   1  12       20.14       30.42     15.84 o
 -15   1  12       13.02        6.72     10.74 o
 -13   1  12      296.36      297.29     18.80 o
 -11   1  12      200.50      170.11     14.81 o
  -9   1  12       37.89       33.03      8.03 o
  -7   1  12        0.41       -4.50      4.71 o
  -5   1  12        7.95       -3.49      5.27 o
  -3   1  12       64.28       99.04      9.29 o
  -1   1  12        3.80        0.63      6.49 o
   1   1  12        7.30        1.81      6.78 o
   3   1  12      236.98      268.29     20.25 o
   5   1  12        2.54       14.35      9.20 o
   7   1  12     1334.29     1361.29     40.13 o
   9   1  12      106.50       84.88     14.95 o
  11   1  12      636.94      626.86     75.46 o
 -20   2  12      301.93      234.99     41.29 o
 -18   2  12      105.69       96.61     18.86 o
 -16   2  12     1509.65     1462.16     54.16 o
 -14   2  12     1508.88     1391.84     42.22 o
 -12   2  12     1262.23     1225.87     34.50 o
 -10   2  12     1361.55     1311.81     27.81 o
  -8   2  12      209.57      222.27     13.42 o
  -6   2  12      353.25      352.38     15.39 o
  -4   2  12      217.41      225.19     12.32 o
  -2   2  12      127.19      128.75     10.48 o
   0   2  12     1235.52     1327.10     27.13 o
   2   2  12      504.73      508.47     18.91 o
   4   2  12        4.34       12.37      7.68 o
   6   2  12      515.37      509.77     24.75 o
   8   2  12        2.23      -11.14     12.17 o
  10   2  12      760.03      546.43     71.48 o
 -19   3  12      497.98      445.60     54.23 o
 -17   3  12       79.06       69.04     17.11 o
 -15   3  12       71.23       58.10     16.41 o
 -13   3  12       41.86       30.05     11.99 o
 -11   3  12        1.65        7.41      6.90 o
  -9   3  12       54.07       55.72      9.61 o
  -7   3  12      348.80      309.49     13.83 o
  -5   3  12      228.03      252.09     12.09 o
  -3   3  12      405.06      383.13     15.36 o
  -1   3  12      325.07      305.19     16.04 o
   1   3  12      109.20       98.60     14.23 o
   3   3  12      253.45      220.61     15.04 o
   5   3  12      550.63      576.49     29.07 o
   7   3  12       71.78       76.15     16.33 o
   9   3  12      386.25      326.94     26.44 o
  11   3  12        0.01        5.95     20.31 o
 -18   4  12      147.07      148.26     39.30 o
 -16   4  12        5.83       16.58     14.60 o
 -14   4  12       96.16       94.44     20.56 o
 -12   4  12      165.25      171.22     13.47 o
 -10   4  12      113.89      136.57     13.20 o
  -8   4  12      753.25      810.45     26.91 o
  -6   4  12       57.29       75.22     11.91 o
  -4   4  12      247.34      283.28     15.46 o
  -2   4  12      236.17      274.26     15.87 o
   0   4  12       21.83       26.00      7.98 o
   2   4  12      291.36      305.86     16.36 o
   4   4  12      327.91      355.36     21.05 o
   6   4  12      753.32      756.39     36.87 o
   8   4  12       10.03       11.83     12.97 o
  10   4  12      224.31      276.08     26.76 o
 -17   5  12       37.16       44.55     16.98 o
 -15   5  12      440.50      476.13     36.17 o
 -13   5  12        3.07        5.08      8.97 o
 -11   5  12      787.44      842.49     31.70 o
  -9   5  12      461.43      343.27     40.76 o
  -7   5  12      131.56      173.63     15.80 o
  -5   5  12      153.04      153.85     15.28 o
  -3   5  12       28.05       24.33      8.33 o
  -1   5  12     2147.66     2226.03     50.94 o
   1   5  12      586.18      526.03     22.09 o
   3   5  12     1709.44     1785.00     46.90 o
   5   5  12       16.19       32.85     13.95 o
   7   5  12     1631.15     1789.11     55.00 o
   9   5  12      164.90      204.52     23.83 o
 -16   6  12       21.41       32.37     17.07 o
 -14   6  12      185.79      161.37     52.32 o
 -12   6  12       17.37       20.54     15.60 o
 -10   6  12       54.51       50.23     14.68 o
  -8   6  12      277.41      272.64     19.32 o
  -6   6  12      378.25      353.26     22.02 o
  -4   6  12      615.77      585.22     30.55 o
  -2   6  12      683.61      651.16     23.98 o
   0   6  12      112.94      115.04     14.92 o
   2   6  12       44.28       49.23     13.25 o
   4   6  12       68.13       47.41     15.18 o
   6   6  12      112.99       90.98     15.66 o
   8   6  12      107.17       95.51     19.04 o
 -15   7  12       16.23       16.94     17.49 o
 -13   7  12       27.62       -0.91     23.47 o
 -11   7  12       64.31       49.27     19.80 o
  -9   7  12       43.62       24.74     30.02 o
  -7   7  12      530.71      541.60     31.48 o
  -5   7  12      252.97      253.31     20.27 o
  -3   7  12       18.87       17.26     12.22 o
  -1   7  12        0.16        0.74      9.10 o
   1   7  12      548.71      557.41     29.30 o
   3   7  12       25.34       51.28     15.67 o
   5   7  12      878.37      844.50     40.75 o
   7   7  12      326.11      270.07     30.54 o
 -14   8  12      359.32      455.62     64.68 o
 -12   8  12      913.37      974.77     53.21 o
 -10   8  12      306.16      397.70     64.43 o
  -8   8  12      512.14      537.73     45.89 o
  -6   8  12       48.27       51.20     17.07 o
  -4   8  12       65.78       61.54     18.09 o
  -2   8  12      198.02      195.32     21.86 o
   0   8  12      116.24      127.39     25.79 o
   2   8  12       44.46       55.41     15.89 o
   4   8  12       69.68       81.39     18.60 o
   6   8  12        2.87       29.19     30.18 o
 -11   9  12      158.96      140.62     29.27 o
  -9   9  12       38.47       18.84     19.67 o
  -7   9  12      683.71      712.65     43.90 o
  -5   9  12       36.60       67.47     19.31 o
  -3   9  12      627.06      787.63     74.21 o
  -1   9  12        2.64        8.61     13.56 o
   1   9  12      152.05      228.47     28.46 o
   3   9  12      190.04      238.18     24.87 o
  -6  10  12      540.35      685.05     57.45 o
  -4  10  12        0.08        4.42     19.77 o
  -2  10  12       39.59        7.67     16.89 o
 -19   1  13       29.81       45.53     13.80 o
 -17   1  13      388.47      375.00     49.50 o
 -15   1  13      157.16      212.41     20.57 o
 -13   1  13     1502.37     1428.09     57.71 o
 -11   1  13     1151.46     1086.77     37.45 o
  -9   1  13      220.30      183.62     13.42 o
  -7   1  13      192.43      216.07     14.99 o
  -5   1  13       14.51       17.49      7.34 o
  -3   1  13       53.29       76.29      9.42 o
  -1   1  13      518.10      538.99     22.79 o
   1   1  13      133.91      167.87     12.97 o
   3   1  13      246.96      272.92     16.20 o
   5   1  13       33.78       66.53     13.56 o
   7   1  13      139.39       96.74     18.13 o
   9   1  13       26.84       13.93     13.76 o
 -18   2  13      105.41      116.10     20.74 o
 -16   2  13      385.68      349.21     35.07 o
 -14   2  13      550.67      707.76     40.92 o
 -12   2  13      247.59      208.77     17.63 o
 -10   2  13       45.60       68.51      9.19 o
  -8   2  13        5.22       -3.54      7.87 o
  -6   2  13       24.66       30.75      8.44 o
  -4   2  13      254.91      216.72     15.04 o
  -2   2  13      304.02      307.52     15.80 o
   0   2  13      438.02      391.95     17.15 o
   2   2  13     1223.73     1264.07     28.08 o
   4   2  13       66.22       70.92     12.93 o
   6   2  13      491.40      434.28     29.63 o
   8   2  13      225.87      223.11     32.12 o
  10   2  13      129.40      108.74     22.63 o
 -17   3  13       24.09       -5.69     15.09 o
 -15   3  13       20.34       24.14     15.92 o
 -13   3  13        8.40       17.29     14.76 o
 -11   3  13       99.47      132.56     12.94 o
  -9   3  13        8.60       18.42      8.36 o
  -7   3  13      980.27     1065.24     31.72 o
  -5   3  13       42.13       52.19      9.07 o
  -3   3  13      513.39      533.31     20.39 o
  -1   3  13      409.49      420.94     18.75 o
   1   3  13      393.44      473.52     21.60 o
   3   3  13        2.98       -5.63      9.97 o
   5   3  13      110.09       95.05     17.22 o
   7   3  13      439.60      386.18     31.72 o
   9   3  13      167.67       92.50     22.95 o
 -18   4  13        0.40      -24.88     26.04 o
 -16   4  13        0.04       16.30     15.37 o
 -14   4  13        0.02       -9.77     13.55 o
 -12   4  13       14.71       18.74      9.88 o
 -10   4  13      111.89      125.73     15.63 o
  -8   4  13       81.78      103.62     22.76 o
  -6   4  13      206.45      216.88     17.42 o
  -4   4  13      113.02      127.87     12.87 o
  -2   4  13        9.04        4.45      8.07 o
   0   4  13     1457.31     1408.08     33.88 o
   2   4  13        9.46       21.24     12.32 o
   4   4  13      212.49      148.21     19.77 o
   6   4  13        0.61       23.34     13.72 o
   8   4  13       81.95       65.55     17.30 o
 -17   5  13        4.10       20.55     17.88 o
 -15   5  13       26.59       47.99     18.27 o
 -13   5  13      103.32      116.72     25.70 o
 -11   5  13      259.89      245.82     23.35 o
  -9   5  13      121.41      112.67     16.01 o
  -7   5  13      627.24      641.50     27.43 o
  -5   5  13      116.31      108.82     14.17 o
  -3   5  13       16.20       19.42     10.67 o
  -1   5  13       21.78        9.02      8.98 o
   1   5  13      265.08      242.46     18.04 o
   3   5  13        0.02       -1.47     15.34 o
   5   5  13      457.22      489.38     31.83 o
   7   5  13       85.19       77.66     17.92 o
 -16   6  13      217.64      183.59     27.14 o
 -14   6  13       73.90      133.91     28.86 o
 -12   6  13      711.10      731.04     45.99 o
 -10   6  13       28.15       31.12     18.02 o
  -8   6  13     1913.32     1764.75     72.11 o
  -6   6  13      990.50      869.72     35.52 o
  -4   6  13     1086.07     1075.04     35.17 o
  -2   6  13      453.68      487.42     30.07 o
   0   6  13      428.71      389.68     26.83 o
   2   6  13        0.20        6.03     11.32 o
   4   6  13      155.99      253.16     24.59 o
   6   6  13      218.47      235.99     24.61 o
 -13   7  13       22.70       27.17     46.43 o
 -11   7  13       26.83       38.23     18.98 o
  -9   7  13        4.03       -0.92     16.50 o
  -7   7  13      450.29      391.46     31.20 o
  -5   7  13       21.65       21.12     13.22 o
  -3   7  13       94.11      103.30     15.78 o
  -1   7  13      102.61      121.07     18.05 o
   1   7  13       20.78       16.96     12.45 o
   3   7  13       66.57       29.52     14.69 o
   5   7  13       18.54        8.85     15.05 o
 -12   8  13     1132.76     1229.53     61.89 o
 -10   8  13      423.87      548.10     47.43 o
  -8   8  13      965.41     1112.25     60.15 o
  -6   8  13     1503.53     1570.77     75.13 o
  -4   8  13      189.07      199.11     26.02 o
  -2   8  13     1998.27     2536.28     68.99 o
   0   8  13        5.49       31.90     17.20 o
   2   8  13     1831.53     2082.29     96.44 o
  -9   9  13       85.73      118.94     39.72 o
  -7   9  13      321.76      378.09     42.21 o
  -5   9  13       94.36      140.13     23.99 o
  -3   9  13       53.36       33.24     18.78 o
  -1   9  13        0.05        3.24     24.22 o
 -18   0  14      313.72      261.52     40.96 o
 -16   0  14      793.15      707.63     41.02 o
 -14   0  14      101.83       94.36     29.85 o
 -12   0  14      358.56      423.21     50.91 o
 -10   0  14       37.07       30.01     17.28 o
  -8   0  14        0.25        2.41     15.97 o
  -6   0  14      658.88      630.21     37.83 o
  -4   0  14      325.35      339.46     23.79 o
  -2   0  14     3978.89     3941.04     86.51 o
   0   0  14       87.36       95.95     18.53 o
   2   0  14     1882.30     1936.19     63.61 o
   4   0  14       54.79       62.63     22.19 o
   6   0  14     1400.85     1618.15     74.67 o
   8   0  14       40.27       71.98     20.15 o
 -17   1  14       55.20       62.23     18.71 o
 -15   1  14      103.14      140.51     19.17 o
 -13   1  14      775.36      743.09     34.07 o
 -11   1  14      107.67       91.69     20.46 o
  -9   1  14     1439.05     1401.07     34.15 o
  -7   1  14      364.78      346.83     22.33 o
  -5   1  14     1873.72     1795.81     37.37 o
  -3   1  14        3.37       -7.33      7.33 o
  -1   1  14      477.88      419.72     22.42 o
   1   1  14       12.98        9.52      8.66 o
   3   1  14      249.44      252.91     24.91 o
   5   1  14       61.32       49.12     14.10 o
   7   1  14       25.21       23.91     13.54 o
 -16   2  14       28.89       29.64     17.21 o
 -14   2  14      110.73      136.22     23.08 o
 -12   2  14      337.36      314.43     25.89 o
 -10   2  14       17.90       10.51      9.26 o
  -8   2  14      845.72      727.81     27.13 o
  -6   2  14      298.62      266.22     16.36 o
  -4   2  14      460.39      488.51     21.02 o
  -2   2  14     1198.75     1120.80     29.44 o
   0   2  14       12.71       23.93      9.28 o
   2   2  14     1982.72     1941.86     53.27 o
   4   2  14       68.43       72.43     14.61 o
   6   2  14      223.26      246.37     24.30 o
   8   2  14       28.01       19.97     15.65 o
 -17   3  14      181.25      125.69     27.78 o
 -15   3  14      234.12      171.57     26.20 o
 -13   3  14        1.61        1.26     15.06 o
 -11   3  14      209.19      249.30     19.96 o
  -9   3  14      207.16      287.52     22.33 o
  -7   3  14       48.34       49.38     13.53 o
  -5   3  14       27.53       19.73      9.36 o
  -3   3  14        8.10        0.80      7.98 o
  -1   3  14      220.76      186.88     19.57 o
   1   3  14       91.60      105.07     13.94 o
   3   3  14        5.81      -12.11     12.11 o
   5   3  14        0.02      -12.08     13.69 o
   7   3  14        3.93       18.48     14.69 o
 -16   4  14       26.59       12.05     17.29 o
 -14   4  14      382.05      415.83     36.78 o
 -12   4  14        7.62       15.64     30.18 o
 -10   4  14      328.61      332.30     26.00 o
  -8   4  14       15.65       34.11     15.24 o
  -6   4  14      477.57      474.58     31.71 o
  -4   4  14      590.53      627.98     29.97 o
  -2   4  14       27.61       31.84     10.22 o
   0   4  14      606.31      596.62     27.22 o
   2   4  14      140.67      120.18     18.48 o
   4   4  14      252.69      263.38     25.12 o
   6   4  14      149.17      168.16     22.17 o
 -15   5  14      443.45      502.17     41.20 o
 -13   5  14      263.30      225.06     29.96 o
 -11   5  14       11.74       32.50     14.19 o
  -9   5  14       41.91       13.28     17.98 o
  -7   5  14      172.49      169.00     62.19 o
  -5   5  14       87.56       82.76     14.21 o
  -3   5  14      709.40      684.00     32.20 o
  -1   5  14      183.49      235.40     18.20 o
   1   5  14      488.98      434.10     26.68 o
   3   5  14      182.69      158.72     21.09 o
   5   5  14       22.22       26.30     15.33 o
 -14   6  14        0.50        0.99     16.85 o
 -12   6  14      275.73      358.44    101.08 o
 -10   6  14       13.19       18.31     17.61 o
  -8   6  14        0.69       -1.66     16.69 o
  -6   6  14      315.98      319.19     29.09 o
  -4   6  14        1.07      -11.39     11.39 o
  -2   6  14        8.45       12.75     11.54 o
   0   6  14       55.38       44.19     15.39 o
   2   6  14      102.07       46.65     16.80 o
   4   6  14      367.56      366.23     30.21 o
 -11   7  14      215.82      260.43     34.74 o
  -9   7  14       67.38       50.89     40.38 o
  -7   7  14       37.88       11.68     34.33 o
  -5   7  14       20.24       11.47     15.03 o
  -3   7  14      196.72      203.26     23.06 o
  -1   7  14       42.30       64.51     16.60 o
   1   7  14        4.41        5.61     15.73 o
  -8   8  14       23.59       39.22     22.76 o
  -6   8  14      210.74      221.38     43.45 o
  -4   8  14        5.75        5.20     16.74 o
  -2   8  14      538.37      611.73     43.44 o
 -15   1  15       49.53       22.94     14.91 o
 -13   1  15      169.92      137.10     20.19 o
 -11   1  15        1.49       14.56     16.24 o
  -9   1  15      458.18      450.99     39.57 o
  -7   1  15      114.50      115.04     18.99 o
  -5   1  15      914.69      889.97     45.17 o
  -3   1  15       36.89       49.28     10.47 o
  -1   1  15      693.41      698.50     26.84 o
   1   1  15       23.32       13.16     10.57 o
   3   1  15       29.20       55.59     14.74 o
   5   1  15        0.06        1.18     12.37 o
 -16   2  15      140.78      221.86     44.61 o
 -14   2  15       11.55        8.47     29.02 o
 -12   2  15       35.18       42.36     15.55 o
 -10   2  15      428.08      410.52     23.25 o
  -8   2  15      132.89      163.78     21.85 o
  -6   2  15      115.94      109.16     15.39 o
  -4   2  15        0.28       -2.97      8.86 o
  -2   2  15      280.46      325.27     17.71 o
   0   2  15      139.52      157.06     14.55 o
   2   2  15       63.19       52.07     14.18 o
   4   2  15      498.80      539.07     30.63 o
   6   2  15      139.44      125.89     21.26 o
 -15   3  15      169.58      251.47     37.81 o
 -13   3  15       38.57       20.56     17.36 o
 -11   3  15       64.41       54.41     24.05 o
  -9   3  15      157.88      198.19     21.72 o
  -7   3  15        3.92       -7.38     15.38 o
  -5   3  15        2.18        8.60     10.32 o
  -3   3  15      152.15      129.64     16.18 o
  -1   3  15      373.13      347.39     21.27 o
   1   3  15       23.42       -0.63     12.78 o
   3   3  15       75.15       74.01     17.16 o
   5   3  15       33.80       34.88     16.63 o
 -14   4  15       75.13       48.48     20.67 o
 -12   4  15      563.07      623.00     47.65 o
 -10   4  15       13.89        7.97     17.67 o
  -8   4  15      576.44      619.10     49.06 o
  -6   4  15      241.21      310.21     35.70 o
  -4   4  15      368.57      391.70     25.26 o
  -2   4  15       97.26       96.29     15.78 o
   0   4  15        0.08        3.64     11.00 o
   2   4  15       93.54       74.26     17.80 o
   4   4  15       77.92       56.14     16.60 o
 -13   5  15       27.03       19.74     19.34 o
 -11   5  15       82.30       55.61     21.86 o
  -9   5  15      182.53      182.35     29.68 o
  -7   5  15       35.69       37.80     19.86 o
  -5   5  15      297.32      258.19     27.32 o
  -3   5  15        1.22       10.73     16.30 o
  -1   5  15      144.85       85.71     17.88 o
   1   5  15        1.99       16.27     13.65 o
   3   5  15        8.90       20.91     15.26 o
 -12   6  15       32.56       25.69     20.16 o
 -10   6  15       25.49       -3.12     18.34 o
  -8   6  15        2.70      -13.63     17.24 o
  -6   6  15      129.84      118.97     35.57 o
  -4   6  15       24.21       55.15     18.27 o
  -2   6  15        0.06       -0.30     12.73 o
   0   6  15        6.25       20.63     16.95 o
  -9   7  15      265.41      323.21     59.04 o
  -7   7  15      851.78      760.21     58.41 o
  -5   7  15      749.07      756.45     57.94 o
  -3   7  15       11.01       15.36     16.41 o
 -14   0  16      270.10      281.59     47.76 o
 -12   0  16      101.34      104.31     33.17 o
 -10   0  16      286.97      248.26     45.77 o
  -8   0  16       73.60      128.36     38.47 o
  -6   0  16      202.30      133.83     36.82 o
  -4   0  16      210.98      238.97     47.59 o
  -2   0  16        2.85        5.50     15.30 o
   0   0  16      222.79      226.69     26.86 o
   2   0  16      197.53      215.56     44.86 o
 -13   1  16      247.84      253.16     38.71 o
 -11   1  16       46.44       78.07     18.46 o
  -9   1  16      175.05      177.89     28.60 o
  -7   1  16       39.96       49.79     20.78 o
  -5   1  16      140.83      136.88     22.13 o
  -3   1  16       86.87      116.79     21.22 o
  -1   1  16     1651.25     1567.09     53.62 o
   1   1  16       29.58       42.77     14.17 o
   3   1  16      902.25      972.24     72.79 o
 -14   2  16        0.02       15.94     18.05 o
 -12   2  16        0.40        2.08     18.06 o
 -10   2  16      174.43      197.65     24.95 o
  -8   2  16        1.98       19.73     22.95 o
  -6   2  16      216.23      190.36     24.85 o
  -4   2  16        0.82      -11.40     11.40 o
  -2   2  16      535.92      513.15     26.77 o
   0   2  16        0.86        9.41     12.09 o
   2   2  16      298.62      318.91     24.58 o
 -13   3  16       15.48       21.20     24.79 o
 -11   3  16        4.72       20.55     18.91 o
  -9   3  16       14.77       49.39     20.29 o
  -7   3  16        1.43      -12.16     15.42 o
  -5   3  16      252.90      293.81     36.52 o
  -3   3  16        4.51       -7.06     12.08 o
  -1   3  16      537.01      529.60     44.62 o
   1   3  16       43.94       35.84     15.34 o
 -12   4  16       86.03       56.70     22.22 o
 -10   4  16       16.66      -16.28     16.28 o
  -8   4  16       36.64       39.39     31.18 o
  -6   4  16       50.28       73.33     25.04 o
  -4   4  16        1.15      -16.26     16.26 o
  -2   4  16        4.85        4.23     12.83 o
   0   4  16       28.60       38.39     17.93 o
  -9   5  16      120.34      134.47     28.23 o
  -7   5  16      545.17      675.90     54.14 o
  -5   5  16        0.08       -0.14     19.40 o
  -3   5  16      278.85      204.76     37.28 o
  -1   5  16        2.71       20.75     16.55 o
 -11   1  17       40.25       42.65     18.27 o
  -9   1  17        0.84       19.10     15.69 o
  -7   1  17       47.96       47.43     22.75 o
  -5   1  17       77.26       88.03     46.52 o
  -3   1  17       72.30       65.50     48.51 o
  -1   1  17      156.14      146.37     24.99 o
 -10   2  17        2.08       -1.46     15.76 o
  -8   2  17      358.06      341.70     32.50 o
  -6   2  17      244.97      261.29     29.50 o
  -4   2  17       13.09       27.44     17.71 o
  -2   2  17        5.14        4.23     15.55 o
  -9   3  17        0.63       -0.56     18.70 o
  -7   3  17      346.55      414.27     61.86 o
  -5   3  17      115.99      118.87     27.97 o
  -3   3  17      162.60      160.14     31.33 o
 
